# Supplementary material for: A multi-population-based genomic analysis uncovers unique haplotype variants and crucial mutant genes in SARS-CoV-2
Source: J Genet Eng Biotechnol. 2022 Nov 1;20:149. doi: 10.1186/s43141-022-00431-3 (PMC9626712; doi:10.1186/s43141-022-00431-3)
Supplement: Supplementary file 2 — Additional file 2: Supplementary Table 1. List of clones with mutation observed at the detection (primer/probe binding) sites. Positive sign indicates the presence of a single or multiple mutation near the 3’ or 5’- end of the RT-PCR primer-probes. [file 43141_2022_431_MOESM2_ESM.xlsx]

## Sheet: Mutant_Clone@Nuceocapsid
Clones	US_CDC-N2			JP_NIID			China_CDC_N2
	Fw	Rv	Probe	Fw	Rv	Probe	Fw	Rv	Probe
Clone1-MT451517				+	+	+
Clone2-MT612188				+	+	+
Clone3-MT451401	+	+	+	+	+	+
Clone4-MT451307	+	+	+	+	+	+	+	+	+
Clone5-MT612123				+	+	+	+	+	+
Clone6-MT612208				+	+	+
Clone7-MT451265				+	+	+	+	+	+
Clone8-MT609570				+	+	+
Clone9-MT612298				+	+	+
Clone10-MT745664				+	+	+	+	+	+
Clone11-MT451527				+	+	+
Clone12-MT745658				+	+	+
Clone13-MT439257	+	+	+	+	+	+
Clone14-MT159720	+	+	+	+	+	+
Clone15-MT745599	+	+	+	+	+	+
Clone16-MT499178				+	+	+
Clone17-MT628237				+	+	+
Clone18-MT628099				+	+	+
Clone19-MT755581				+	+	+
Clone20-MT750071				+	+	+
Clone21-MT252766				+	+	+	+	+	+
Clone22-MT371035				+	+	+	+	+	+
Clone23-MT632779				+	+	+
Clone24-MT706363				+	+	+
Clone25-MT706450	+	+	+	+	+	+
Clone26-MT612130	+	+	+	+	+	+
Clone27-MT706260				+	+	+
Clone28-MT675944				+	+	+	+	+	+
Clone29-MT576056				+	+	+	+	+	+
Clone30-MT451792				+	+	+
Clone31-MT451399				+	+	+
Clone32-MT451384				+	+	+
Clone33-MT451632				+	+	+
Clone34-MT451834				+	+	+
Clone35-MT451243				+	+	+
Clone36-MT451379				+	+	+	+	+	+
Clone37-MT612250				+	+	+
Clone38-MT653108				+	+	+
Clone39-MT614508				+	+	+
Clone40-MT704068				+	+	+
Clone41-MT757040				+	+	+
Clone42-MT451371				+	+	+
Clone43-MT451266				+	+	+
Clone44-MT451306				+	+	+	+	+	+
Clone45-MT451283				+	+	+
Clone46-MT451338	+	+	+
Clone47-MT451717	+	+	+
Clone48-MT451369	+	+	+
Clone49-MT4511573	+	+	+
Clone50-MT451205	+	+	+				+	+	+
Clone51-MT451409	+	+	+
Clone52-MT612301	+	+	+				+	+	+
Clone53-MT451401	+	+	+
Clone54-MT6630425	+	+	+
Clone55-MT734046	+	+	+
Clone56-LC547533	+	+	+
Clone57-MT451492	+	+	+
Clone58-MT451718	+	+	+
Clone59-MT451637	+	+	+
Clone60-MT451841	+	+	+
Clone61-MT757085	+	+	+
Clone62-MT750373	+	+	+
Clone63-MT577602	+	+	+				+	+	+
Clone64-MT258382	+	+	+
Clone65-MT412284	+	+	+
Clone66-MT496984	+	+	+
Clone67-MT585022	+	+	+
Clone68-MT585058	+	+	+
Clone69-MT706443	+	+	+
Clone70-MT451477	+	+	+				+	+	+
Clone71-MT642075	+	+	+				+	+	+
Clone72-MT685595	+	+	+
Clone73-MT632797	+	+	+				+	+	+
Clone74-MT683408	+	+	+				+	+	+
Clone75-MT451400	+	+	+				+	+	+
Clone76-MT451570	+	+	+				+	+	+
Clone77-MT451217	+	+	+
Clone78-MT451659	+	+	+
Clone79-MT612243	+	+	+				+	+	+
Clone80-MT631789	+	+	+				+	+	+
Clone81-MT576057	+	+	+
Clone82-MT451461	+	+	+
Clone83-MT451455	+	+	+
Clone84-MT641738	+	+	+
Clone85-MT614601	+	+	+				+	+	+
Clone86-MT503099	+	+	+				+	+	+
Clone87-MT612219	+	+	+				+	+	+
Clone88-MT628130	+	+	+				+	+	+
Clone89-MT451318	+	+	+				+	+	+
Clone90-MT618187	+	+	+
Clone91-MT451350	+	+	+
Clone92-MT451657	+	+	+
Clone93-MT641652	+	+	+
Clone94-MT451875	+	+	+
Clone95-MT750391	+	+	+
Clone96-MT451396	+	+	+
Clone97-MT451772	+	+	+
Clone98-MT683395							+	+	+
Clone99-MT632805							+	+	+
Clone100-MT451573							+	+	+
Clone101-MT628044							+	+	+
Clone102-MT642116							+	+	+
Clone103-MT632774							+	+	+
Clone104-MT612134							+	+	+
Clone105-MT451475							+	+	+
Clone106-MT577643							+	+	+
Clone107-MT611444							+	+	+
Clone108-MT577644							+	+	+
Clone109-MT520462							+	+	+
Clone110-MT507017							+	+	+
Clone111-MT507007							+	+	+
Clone112-MT520290							+	+	+
Clone113-MT757121							+	+	+
Clone114-MT757120							+	+	+
Clone115-MT740477							+	+	+
Clone116-MT612229							+	+	+
Clone117-MT577636							+	+	+
Clone118-MT451671							+	+	+
Clone119-MT451508							+	+	+
Clone120-MT510701							+	+	+
Clone121-MT706252							+	+	+
Clone122-MT755892							+	+	+
Clone123-MT344953							+	+	+
Clone124-MT412280							+	+	+
Clone125-MT451078							+	+	+
Clone126-MT745605							+	+	+
Clone127-MT451158							+	+	+
Clone128-MT612255							+	+	+
Clone129-MT632784							+	+	+
Clone130-MT447172							+	+	+
Clone131-MT533210							+	+	+
Clone132-MT459987							+	+	+
