# Supplementary material for: A multi-population-based genomic analysis uncovers unique haplotype variants and crucial mutant genes in SARS-CoV-2
Source: J Genet Eng Biotechnol. 2022 Nov 1;20:149. doi: 10.1186/s43141-022-00431-3 (PMC9626712; doi:10.1186/s43141-022-00431-3)
Supplement: Supplementary file 3 — Additional file 3: Supplementary Table 2. Represents the top variants at the 11 major mutant genes observed at least at > 100,000 global SARS-CoV-2 genomes. The top 11 major mutant genes with mutation distribution in >100,000 global samples were filtered out and analyzed for top mutant sites. [file 43141_2022_431_MOESM3_ESM.xlsx]

## Sheet: Top_mutation>100,000
Protein	Protein change	Count (sample)	Genomic location	Codon change	Mutation type
nsp3	F106F	607711	3038	TTT > TTC	synonymous
nsp3	T183I	251670	3268	ATT > ACT	non_synonymous
nsp3	F1089F	250156	5987	TTT > TTC	synonymous
nsp3	A890D	248940	5389	GAT > GCT	non_synonymous
nsp3	I1412T	246934	6955	ACA > ATA	non_synonymous
nsp3	A488S	113492	4182	TCT > GCT	non_synonymous
nsp3	P1469S	112927	7125	TCT > CCT	non_synonymous
nsp3	P1228L	112180	6403	CTA > CCA	non_synonymous
surface glycoprotein	D614G	600849	23404	GGT > GAT	non_synonymous
surface glycoprotein	P681H	256487	23605	CAT > CCT	non_synonymous
surface glycoprotein	N501Y	253886	23064	TAT > AAT	non_synonymous
surface glycoprotein	D1118H	251360	24915	CAC > GAC	non_synonymous
surface glycoprotein	S982A	251186	24507	GCA > TCA	non_synonymous
surface glycoprotein	A570D	251139	23272	GAT > GCT	non_synonymous
surface glycoprotein	T716I	249856	23710	ATA > ACA	non_synonymous
surface glycoprotein	L452R	137423	22918	CGG > CTG	non_synonymous
surface glycoprotein	P681R	131646	23605	CGT > CCT	non_synonymous
surface glycoprotein	T478K	128688	22996	AAA > ACA	non_synonymous
surface glycoprotein	T19R	123090	21619	AGA > ACA	non_synonymous
nucleocapsid phosphoprotein	R203K	322901	28882	AAG > AGG	non_synonymous
nucleocapsid phosphoprotein	R203R	322626	28883	AGA > AGG	synonymous
nucleocapsid phosphoprotein	G204R	322232	28884	CGA > GGA	non_synonymous
nucleocapsid phosphoprotein	D3E	252391	28283	GAA > GAT	non_synonymous
nucleocapsid phosphoprotein	D3V	252327	28282	GTT > GAT	non_synonymous
nucleocapsid phosphoprotein	D3H	251983	28281	CAT > GAT	non_synonymous
nucleocapsid phosphoprotein	S235F	249303	28978	TTT > TCT	non_synonymous
nucleocapsid phosphoprotein	D377Y	134470	29403	TAT > GAT	non_synonymous
nucleocapsid phosphoprotein	R203M	131017	28882	ATG > AGG	non_synonymous
nucleocapsid phosphoprotein	G215C	112664	28917	TGT > GGT	non_synonymous
nucleocapsid phosphoprotein	D63G	102294	28462	GGC > GAC	non_synonymous
ORF8 protein	Y73C	251220	28112	TGC > TAC	non_synonymous
ORF8 protein	Q27*	249278	27973	TAA > CAA	non_synonymous
ORF8 protein	R52I	245569	28049	ATA > AGA	non_synonymous
nsp6	V120V	113439	11333	GTG > GTA	synonymous
nsp6	T77A	111938	11202	GCT > ACT	non_synonymous
nsp2	S36S	249655	914	TCT > TCC	synonymous
nsp4	T492I	118042	10030	ATC > ACC	non_synonymous
nsp4	D144D	113780	8987	GAT > GAC	synonymous
nsp4	V167L	113563	9054	TTA > GTA	non_synonymous
helicase	P77L	130642	16467	CTA > CCA	non_synonymous
membrane glycoprotein	I82T	133073	26768	ACC > ATC	non_synonymous
ORF7a protein	V82A	128424	27639	GCT > GTT	non_synonymous
ORF7a protein	T120I	125248	27753	ATA > ACA	non_synonymous
3'-to-5' exonuclease	A394V	109110	19221	GTT > GCT	non_synonymous
