# Supplementary material for: A multi-population-based genomic analysis uncovers unique haplotype variants and crucial mutant genes in SARS-CoV-2
Source: J Genet Eng Biotechnol. 2022 Nov 1;20:149. doi: 10.1186/s43141-022-00431-3 (PMC9626712; doi:10.1186/s43141-022-00431-3)
Supplement: Supplementary file 4 — Additional file 4. [file 43141_2022_431_MOESM4_ESM.xlsx]

## Sheet: Mutation_genes
Protein	Counts	Percentage			Genes	Counts	Percentage	Remark
surface glycoprotein	3720064	24.8358			surface glycoprotein	3720064	24.8
nucleocapsid phosphoprotein	2844094	18.9877			nucleocapsid phosphoprotein	2844094	19
nsp3	2763492	18.4496			nsp3	2763492	18.4
ORF8 protein	1005344	6.71186			ORF8 protein	1005344	6.7
nsp6	618250	4.12755			nsp6	618250	4.1
nsp2	608064	4.05955			nsp2	608064	4.1
nsp4	558397	3.72796			nsp4	558397	3.7
ORF3a protein	429099	2.86474			ORF3a protein	429099	2.86474
helicase	427878	2.85659			helicase	427878	2.85659
ORF7a protein	343417	2.29271			ORF7a protein	343417	2.29271
3'-to-5' exonuclease	311310	2.07836			3'-to-5' exonuclease	311310	2.07836
membrane glycoprotein	290966	1.94254			Other genes	1349211	10.1	gene < 500,000 samples
2'-O-ribose methyltransferase	161482	1.07808
leader protein	144146	0.962345
ORF7b	139545	0.931628
3C-like proteinase	138363	0.923737
endoRNAse	129831	0.866775
ORF10 protein	78270	0.522545
nsp9	73854	0.493063
nsp8	56830	0.379407
nsp7	44968	0.300215
nsp10	33365	0.222751
envelope protein	27258	0.181979
ORF6 protein	24585	0.164134
RNA-dependent RNA polymerase	5748	0.0383747
	14978620
	1511704
	14978620	=	This is a big number coming from the summation! And the reason is that, same sample might have multiple mutation but counted separately here! To avoid this : We will use the total number of genomes mentioned in the database keeping all other same!
