# Supplementary material for: A multi-population-based genomic analysis uncovers unique haplotype variants and crucial mutant genes in SARS-CoV-2
Source: J Genet Eng Biotechnol. 2022 Nov 1;20:149. doi: 10.1186/s43141-022-00431-3 (PMC9626712; doi:10.1186/s43141-022-00431-3)
Supplement: Supplementary file 5 — Additional file 5. [file 43141_2022_431_MOESM5_ESM.xlsx]

## Sheet: SARS_CoV-2_ASof_20210804
protein	Protein change	Count (sample)	Genomic location	Codon change	Protein change type	Collection location
nsp3	F106F	607711	3038	TTT > TTC	synonymous	USA: California (14431);USA: Texas (13567);Australia: Victoria (13456);USA: Florida (6933);USA: Massachusetts (5372);USA: Utah (4556);USA: Pennsylvania (3657);USA: New Mexico (3353);USA: Maryland (2993);USA: California	Santa Clara County (2978);USA: Colorado (2600);USA: Rhode Island (2423);USA: Michigan (2272);USA: Nevada (2146);USA: Connecticut (1893);USA: New York (1836);USA: Illinois (1811);USA: California	Orange County (1659);USA (1612);USA: California	Alameda County (1588);USA: Ohio (1542);USA: Missouri (1393);USA: Virginia (1389);USA: New Jersey (1388);USA: Delaware	Smyrna (1321);USA: California	Contra Costa County (1266);USA: California	Humboldt County (1177);USA: Arizona (1068);USA: Georgia (1043);Israel (1013);USA: North Carolina (894);USA: Minnesota (851);South Africa: Kwazulu-Natal (718);USA: New Hampshire (690);Qatar: Doha (615);USA: California	San Diego (610);South Africa: Western Cape (599);USA: Louisiana (553);USA: Maine (546);USA: California	San Luis Obispo County (487);USA: Tennessee (477);Canada: Ontario (467);Angola: Luanda (456);Malawi (441);South Africa: KwaZulu-Natal (439);USA: Indiana (405);South Africa: Gauteng (377);USA: South Dakota (362);South Africa (342);USA: Washington (331);USA: Arkansas (313);Italy:Verona (282);Peru:Lima (269);USA: New York	Brooklyn (265);USA: Vermont (261);South Africa: Eastern Cape (259);South Africa: KZN (258);USA: Oregon (252);USA: California	San Francisco County (249);USA: Kansas (242);USA: District of Columbia (236);Brazil: Rio de Janeiro (236);USA: South Carolina (203);USA: Alabama (189);USA: Louisiana	New Orleans (184);USA: West Virginia (176);USA: Kentucky (166);USA: Puerto Rico (165);USA: Wisconsin (152);USA: Wisconsin	North America	Dane County (151);USA: New York	Nassau County (146);USA: California	Madera County (136);USA: Oklahoma (132);USA: California	Imperial (116);USA: California	Marin County (114);India:Telangana (112);USA: New York	Manhattan (110);USA: New York	Queens (107);USA: Colorado	Mesa (95);South Africa: Freestate (94);USA: Pennsylvania	Philadelphia (93);USA: Hawaii (93);USA: Idaho (83);Japan (78);USA: Delaware	New Castle County (74);Zimbabwe: Masvingo (72);Brazil (71);USA: Mississippi (70);USA: California	Los Angeles County (65);USA: Delaware	Sussex County (60);USA: Iowa (58);South Africa: Western Cape	George (58);USA: Delaware	New Castle (57);Zimbabwe: Bindura (54);Czech Republic (53);USA: Delaware	Kent County (53);Zimbabwe: Harare (50);USA: California	San Joaquin County (47);South Africa: Western Cape	Knysna (45);USA: California	Sacramento County (43);USA: Nebraska (41);Mozambique: Cidade (41);USA: Delaware	Kent (40);France:Lyon (39);USA: Delaware	county Kent (36);USA: Wisconsin	North America	Milwaukee County (34);Brazil:Rio Grande do Sul	Garibaldi (34);USA: Texas	Galveston (34);USA: Delaware	County KENT (33);Australia: Tasmania (32);USA: California	Loma Linda (32);USA: California	Cruise_Ship_2 (32);USA: New York	Bronx (31);Mozambique: Inhambane (30);USA: San Francisco (30);Iraq (29);USA: California	Napa	Solano	Yolo
surface glycoprotein	D614G	600849	23404	GGT > GAT	non_synonymous	Australia: Victoria (13474);USA: California (13425);USA: Texas (12161);USA: Florida (6087);USA: Massachusetts (5308);USA: Utah (4620);USA: Pennsylvania (3556);USA: New Mexico (3340);USA: Maryland (3009);USA: California	Santa Clara County (2982);USA: Colorado (2527);USA: Rhode Island (2425);USA: Michigan (2228);USA: Connecticut (1824);USA: New York (1766);USA (1744);USA: California	Orange County (1667);USA: Illinois (1641);USA: California	Alameda County (1586);USA: Ohio (1429);USA: Delaware	Smyrna (1385);USA: Virginia (1371);USA: California	Contra Costa County (1268);USA: California	Humboldt County (1176);USA: New Jersey (1115);Israel (1011);USA: Arizona (949);USA: Minnesota (834);USA: Nevada (803);USA: Georgia (779);USA: Missouri (729);South Africa: Kwazulu-Natal (724);USA: North Carolina (716);USA: New Hampshire (678);Qatar: Doha (652);USA: California	San Diego (612);South Africa: Western Cape (608);USA: Maine (519);USA: California	San Luis Obispo County (487);Angola: Luanda (471);Canada: Ontario (467);USA: Louisiana (462);South Africa: KwaZulu-Natal (447);Malawi (432);USA: Indiana (390);South Africa: Gauteng (386);USA: Tennessee (385);USA: South Dakota (363);South Africa (353);South Africa: KZN (316);Italy:Verona (284);Peru:Lima (269);USA: New York	Brooklyn (265);South Africa: Eastern Cape (263);USA: Vermont (258);USA: California	San Francisco County (250);Brazil: Rio de Janeiro (236);USA: District of Columbia (236);USA: Arkansas (234);USA: Washington (205);USA: Kansas (196);USA: Oregon (195);USA: Louisiana	New Orleans (184);USA: Alabama (181);USA: West Virginia (176);USA: Puerto Rico (165);USA: Kentucky (159);USA: Wisconsin	North America	Dane County (147);USA: New York	Nassau County (146);USA: Wisconsin (139);USA: California	Madera County (136);USA: Oklahoma (129);USA: California	Imperial (116);USA: California	Marin County (113);India:Telangana (112);USA: New York	Manhattan (110);USA: New York	Queens (107);USA: Pennsylvania	Philadelphia (102);South Africa: Freestate (95);USA: Colorado	Mesa (94);Japan (85);USA: Idaho (81);Zimbabwe: Masvingo (74);USA: Delaware	New Castle County (73);Brazil (71);USA: California	Los Angeles County (68);USA: South Carolina (63);USA: Mississippi (61);USA: Hawaii (60);USA: Delaware	Sussex County (60);South Africa: Western Cape	George (58);USA: Delaware	New Castle (57);USA: Iowa (57);Zimbabwe: Bindura (55);Czech Republic (54);USA: Delaware	Kent County (53);USA: California	San Joaquin County (47);South Africa: Western Cape	Knysna (45);USA: California	Sacramento County (43);Mozambique: Cidade (41);USA: Nebraska (41);Zimbabwe: Harare (40);USA: Delaware	Kent (40);France:Lyon (39);USA: Delaware	county Kent (36);USA: California	Loma Linda (34);USA: Wisconsin	North America	Milwaukee County (34);Brazil:Rio Grande do Sul	Garibaldi (34);USA: Texas	Galveston (34);USA: Georgia	Atlanta (33);USA: Delaware	County KENT (33);Australia: Tasmania (32);USA: California	Cruise_Ship_2 (32);USA: New York	Bronx (31);Mozambique: Inhambane (30);USA: California	Napa	Solano
nucleocapsid phosphoprotein	R203K	322901	28882	AAG > AGG	non_synonymous
nucleocapsid phosphoprotein	R203R	322626	28883	AGA > AGG	synonymous	Australia: Victoria (12541);USA: Texas (5079);USA: Florida (3427);USA: California (2889);USA: Maryland (1834);USA: Pennsylvania (1718);USA: Massachusetts (1711);USA: New Mexico (1326);USA: Michigan (1167);USA: Rhode Island (1116);USA: Delaware	Smyrna (852);USA: Illinois (848);Israel (789);USA: Ohio (777);USA: Connecticut (700);USA: New York (611);USA: Colorado (598);USA: New Jersey (521);USA: Utah (451);USA: Arizona (414);USA: California	Santa Clara County (411);USA: Georgia (401);USA: Minnesota (378);USA: California	Alameda County (377);USA: Nevada (363);USA: Virginia (323);USA: California	Contra Costa County (270);USA: New Hampshire (260);USA: Louisiana (259);USA: North Carolina (258);USA: California	Orange County (254);Peru:Lima (253);Brazil: Rio de Janeiro (234);USA: California	Humboldt County (204);USA: Missouri (200);USA: Washington (163);USA: South Dakota (153);USA: Tennessee (151);Angola: Luanda (149);South Africa: KZN (146);Canada: Ontario (142);USA: Vermont (127);USA: California	San Luis Obispo County (123);USA: Maine (119);USA: Indiana (119);USA: Oregon (110);India:Telangana (105);USA: District of Columbia (88);USA: Arkansas (83);Italy:Verona (82);USA (78);USA: Kansas (74);Japan (73);Qatar: Doha (70);Brazil (70);USA: South Carolina (69);USA: Puerto Rico (67);USA: West Virginia (55);USA: Kentucky (54);USA: Alabama (50);USA: California	San Francisco County (50);USA: Hawaii (37);Brazil:Rio Grande do Sul	Garibaldi (34);USA: Oklahoma (33);USA: Wisconsin (32);USA: California	San Diego (30);USA: California	Los Angeles County (30);USA: California	Madera County (29);USA: California	Marin County (27);Iraq (26);Turkey: Ankara (25);Czech Republic (23);USA: Nebraska (22);Philippines (22);Peru:Amazonas (21);USA: Mississippi (21);South Africa: Gauteng (21);Peru:Arequipa (20);USA: Idaho (20);United Kingdom: Cambridge (20);USA: Iowa (18);USA: California	Napa	Solano	Yolo	Marin Counties (16);Peru:Ancash (15);USA: Colorado	Mesa (13);South Africa: KwaZulu-Natal (13);Brazil:Rio Grande do Sul	Canoas (12);Peru:Callao (12);USA: California	San Diego County (12);South Africa: Western Cape (12);Brazil:Rio Grande do Sul	Taquara (12);USA: Delaware	New Castle County (11);South Africa: Kwazulu-Natal (11);USA: New York	Brooklyn (10);Qatar (10);United Kingdom: United Kingdom (10);Jordan: Amman (9);USA: Wisconsin	North America	Dane County (9);Bangladesh: Dhaka (9);USA: Montana (8);Chile: Santiago (8);USA: New York	Nassau County (8);Brazil:Rio Grande do Sul	Carlos Barbosa (8);Mozambique: Inhambane (8);South Africa: Eastern Cape (8);Australia: Tasmania (7);USA: Delaware	Sussex County (7);Brazil:Rio Grande do Sul	Butia (7);Australia: NSW (7);Russia: Saint Petersburg (7);Ecuador:Quito (7);USA: New York	Queens (7);USA: Delaware	Kent County (7);Brazil: Amapa (6);USA: California	Fresno County (6);USA: Delaware	New Castle (6);USA: Delaware	county Kent (6);Malawi (6);USA: Pennsylvania	Philadelphia (6);Zimbabwe: Masvingo (5);United Kingdom (5);USA: Delaware	Georgetown (5);USA: Delaware	County KENT (5);Iraq: Erbil (5);South Africa: Freestate (5);USA: Delaware (4);USA: New York	Manhattan (4);Peru: Lima (4);Australia: Northern Territory (4);USA: Delaware	County Sussex (4);USA: Delaware	Dover (4);Brazil: Para (4);USA: Illinois	Chicago (4);Zimbabwe: Bindura (3);Brazil:Rio Grande do Sul	Morro Reuter (3);Italy: Borgo Picenze	L' Aquila (3);USA: Florida
nucleocapsid phosphoprotein	G204R	322232	28884	CGA > GGA	non_synonymous	Australia: Victoria (12526);USA: Texas (5007);USA: Florida (3371);USA: California (2843);USA: Maryland (1832);USA: Massachusetts (1712);USA: Pennsylvania (1711);USA: New Mexico (1328);USA: Michigan (1163);USA: Rhode Island (1113);USA: Delaware	Smyrna (849);USA: Illinois (833);Israel (788);USA: Ohio (764);USA: Connecticut (697);USA: New York (608);USA: Colorado (597);USA: New Jersey (513);USA: Utah (445);USA: California	Santa Clara County (411);USA: Arizona (409);USA: Georgia (395);USA: Minnesota (377);USA: California	Alameda County (376);USA: Nevada (334);USA: Virginia (320);USA: California	Contra Costa County (270);USA: New Hampshire (257);USA: California	Orange County (254);Peru:Lima (253);USA: North Carolina (251);USA: Louisiana (250);Brazil: Rio de Janeiro (234);USA: California	Humboldt County (204);USA: Missouri (192);USA: South Dakota (153);USA: Washington (150);Angola: Luanda (146);USA: Tennessee (145);South Africa: KZN (145);Canada: Ontario (142);USA: Vermont (127);USA: California	San Luis Obispo County (123);USA: Indiana (119);USA: Maine (119);India:Telangana (105);USA: Oregon (104);USA: District of Columbia (88);Italy:Verona (82);USA (79);USA: Arkansas (78);Japan (74);USA: Kansas (73);Brazil (70);Qatar: Doha (70);USA: Puerto Rico (67);USA: South Carolina (63);USA: West Virginia (55);USA: Kentucky (54);USA: California	San Francisco County (50);USA: Alabama (50);USA: Hawaii (34);Brazil:Rio Grande do Sul	Garibaldi (34);USA: Oklahoma (33);USA: Wisconsin (32);USA: California	San Diego (30);USA: California	Los Angeles County (30);USA: California	Marin County (27);USA: California	Madera County (27);Iraq (26);Turkey: Ankara (25);Czech Republic (23);Philippines (22);USA: Nebraska (22);USA: Mississippi (21);South Africa: Gauteng (21);Peru:Amazonas (21);United Kingdom: Cambridge (20);Peru:Arequipa (20);USA: Idaho (20);USA: Iowa (18);USA: California	Napa	Solano	Yolo	Marin Counties (16);Peru:Ancash (15);South Africa: KwaZulu-Natal (13);USA: Colorado	Mesa (13);USA: California	San Diego County (12);Brazil:Rio Grande do Sul	Canoas (12);South Africa: Western Cape (12);Peru:Callao (12);Brazil:Rio Grande do Sul	Taquara (12);South Africa: Kwazulu-Natal (11);USA: Delaware	New Castle County (11);United Kingdom: United Kingdom (10);USA: New York	Brooklyn (10);Qatar (10);Jordan: Amman (9);Bangladesh: Dhaka (9);USA: Wisconsin	North America	Dane County (9);Chile: Santiago (8);USA: Montana (8);Brazil:Rio Grande do Sul	Carlos Barbosa (8);USA: New York	Nassau County (8);Mozambique: Inhambane (8);South Africa: Eastern Cape (8);Australia: Tasmania (7);USA: Delaware	Kent County (7);Russia: Saint Petersburg (7);Australia: NSW (7);USA: Delaware	Sussex County (7);USA: New York	Queens (7);Brazil:Rio Grande do Sul	Butia (7);Ecuador:Quito (7);USA: Pennsylvania	Philadelphia (6);USA: California	Fresno County (6);Brazil: Amapa (6);USA: Delaware	New Castle (6);USA: Delaware	county Kent (6);Malawi (5);Zimbabwe: Masvingo (5);United Kingdom (5);Iraq: Erbil (5);USA: Delaware	Georgetown (5);USA: Delaware	County KENT (5);South Africa: Freestate (5);USA: Delaware	County Sussex (4);Brazil: Para (4);Peru: Lima (4);USA: Illinois	Chicago (4);USA: Delaware (4);USA: Delaware	Dover (4);Australia: Northern Territory (4);USA: New York	Manhattan (4);USA: California	San Bernardino County (3);USA: California	Davis (3);USA: Delaware
surface glycoprotein	P681H	256487	23605	CAT > CCT	non_synonymous	USA: Texas (4601);USA: Florida (3063);USA: California (2477);USA: Pennsylvania (1700);USA: Maryland (1645);USA: Massachusetts (1332);USA: Michigan (1151);USA: New Mexico (1150);USA: Rhode Island (950);USA: Delaware	Smyrna (818);USA: Ohio (740);Israel (710);USA: Connecticut (689);USA: Illinois (681);USA: New York (608);USA: New Jersey (526);USA: Colorado (453);USA: Utah (450);USA: Georgia (379);USA: Minnesota (373);USA: Nevada (361);USA: Arizona (327);USA: New Hampshire (271);USA: Louisiana (249);USA: North Carolina (237);USA: Virginia (208);USA: California	Contra Costa County (193);USA: Missouri (185);USA: South Dakota (162);USA: Tennessee (151);USA: California	Humboldt County (135);USA: Washington (122);USA: Maine (120);USA: Vermont (119);USA: California	Santa Clara County (116);USA: Indiana (113);Angola: Luanda (111);USA: District of Columbia (94);USA: Oregon (90);USA: California	San Luis Obispo County (88);USA: Puerto Rico (70);USA: Arkansas (64);USA: California	Alameda County (62);USA: Kansas (61);USA: South Carolina (58);USA: California	Orange County (57);USA: West Virginia (53);USA: Kentucky (46);USA: Alabama (42);USA (40);USA: California	Marin County (33);USA: California	Los Angeles County (33);USA: Hawaii (31);USA: Wisconsin (25);USA: Nebraska (21);USA: Idaho (20);USA: Mississippi (19);Iraq (19);USA: Oklahoma (18);USA: Iowa (16);USA: Delaware	Sussex County (15);USA: Colorado	Mesa (12);USA: Delaware	Kent County (12);USA: Delaware	New Castle County (12);South Africa: Kwazulu-Natal (11);South Africa: Gauteng (11);USA: California	San Diego County (8);United Kingdom (8);USA: Delaware	New Castle (7);USA: Montana (7);USA: Delaware	Sussex (6);USA: Delaware	Kent (6);USA: Delaware	Georgetown (5);USA: Delaware	Dover (5);Iraq: Erbil (5);USA: Delaware	Wilmington (4);USA: Delaware	Newark (4);USA: Delaware	Milford (4);USA: California	San Francisco County (3);USA: California	Davis (3);USA: Delaware	Seaford (3);Canada:Ontario (3);USA:Colorado (3);USA: Maryland	Rockville (2);USA: Massachusetts	Suffolk County (2);USA: New Mexico	OTERO (2);South Africa: Freestate (2);USA: Delaware (2);Qatar: Doha (2);Malawi (2);Peru: Lima (1);USA: Alaska (1);USA: Florida	Miami-Dade County (1);USA: California	San Joaquin County (1);Italy: Friuli Venezia Giulia	Airport (1);South Africa: Western Cape (1);Philippines:Navotas City (1);Bangladesh (1);USA: Florida	Osceola County (1);USA: Texas	Hidalgo County (1);USA: Colorado	Pitkin County (1);USA: Delaware	County NEW CASTLE (1);Mozambique: Maputo Cicade (1);USA: Illinois	Chicago (1);USA: Wyoming (1);Philippines:Paco	Manila City (1);Germany:Marburg (1);Philippines:Taguig City (1);South Africa: Eastern Cape (1);Australia: Melbourne (1)
surface glycoprotein	N501Y	253886	23064	TAT > AAT	non_synonymous	USA: Texas (3639);USA: Florida (2879);USA: California (2135);USA: Maryland (1526);USA: Pennsylvania (1437);USA: Massachusetts (1262);USA: Michigan (1081);USA: Rhode Island (1039);USA: New Mexico (951);USA: Delaware	Smyrna (788);Israel (685);USA: Illinois (675);USA: Ohio (626);USA: Connecticut (595);USA: New York (543);South Africa: Western Cape (541);USA: New Jersey (399);South Africa: Kwazulu-Natal (355);South Africa: KwaZulu-Natal (347);USA: Minnesota (329);USA: Colorado (318);USA: Arizona (304);USA: Georgia (290);South Africa (278);Malawi (269);USA: Utah (241);USA: New Hampshire (233);Angola: Luanda (221…	Humboldt County (152);USA: South Dakota (146);USA: California	Contra Costa County (135);USA: Missouri (135);USA: Tennessee (124);USA: Louisiana (119);South Africa: Gauteng (113);USA: Vermont (110);USA: Maine (102);USA: Indiana (100);USA: Nevada (97);USA: Washington (92);South Africa: Freestate (87);USA (86);USA: California	San Luis Obispo County (77);USA: Puerto Rico (76);USA: District of Columbia (74);USA: Oregon (64);Zimbabwe: Masvingo (64);South Africa: Eastern Cape (60);South Africa: Western Cape	George (58);USA: California	Santa Clara County (55);USA: Arkansas (50);Zimbabwe: Bindura (50);USA: Kansas (47);USA: Alabama (45);South Africa: Western Cape	Knysna (45);USA: West Virginia (41);USA: Kentucky (40);Australia: Victoria (37);Zimbabwe: Harare (36);Mozambique: Cidade (27);USA: Wisconsin (26);South Africa: Eastern Cape	Nelson Mandela Bay (24);Mozambique: Maputo Provincia (24);USA: South Carolina (22);USA: Nebraska (21);USA: Oklahoma (20);USA: Hawaii (20);USA: California	Los Angeles County (19);South Africa: Eastern Cape	Nelson Mandela Bay Metropolitan Municipality (19);Iraq (19);South Africa: Eastern Cape	Sarah Baartman (17);South Africa: KwaZulu-Natal	iLembe (17);USA: Mississippi (16);South Africa: Western Cape	Bitou (16);South Africa: KwaZulu-Natal	eThekwini (16);USA: Iowa (15);USA: California	Orange County (15);USA: Massachusetts	Boston (15);South Africa: KwaZulu-Natal	Ugu (14);USA: Idaho (14);South Africa: KwaZulu-Natal	uMkhanyakude (14);USA: Colorado	Mesa (12);Mozambique: Maputo Cicade (11);Mozambique: Niassa (10);South Africa: KwaZulu-Natal	Harry Gwala (10);South Africa: Western Cape	Mossel Bay (10);Mozambique: Inhambane (10);Mozambique: Maputo City (9);United Kingdom (8);USA: Maryland	Rockville (8);South Africa: KwaZulu-Natal	King Cetshwayo (7);USA: Montana (6);South Africa: Western Cape	Garden Route (6);South Africa: KwaZulu-Natal	uThukela (5);Iraq: Erbil (5);USA: California	San Diego County (4);USA: Delaware	New Castle County (4);Mozambique: maputo Provincia (4);South Africa: KwaZulu-Natal	Amathole (4);USA: Illinois	Chicago (4);Canada:Ontario (4);Mozambique: Tete (4);Mozambique: Maputo Cidade (4);South Africa: Eastern Cape	Chris Hani (3);Philippines:Taguig City (3);Mozambique: Maputo province (3);Mozambique: Gaza (3);Italy: Borgo Picenze	L' Aquila (3);USA: Alaska (2);Philippines:Tanay	Rizal	CALABARZON (2);South Africa: Eastern Cape	Sarah Baartman Distrct Municipality (2);USA: Delaware	Kent County (2);USA: Delaware (2);Peru:Lima (2);South Africa: Eastern Cape	Sarah Baartman District Municipality (2);South Africa: Western Cape	Oudtshoorn (2);USA: California	Davis (2);USA: New York	Queens (1);USA: Massachusetts	Suffolk County (1);Philippines:Caloocan City (1);Japan (1);Philippines:Navotas City (1);Uruguay:Rivera	Tranqueras (1);USA: Delaware	Milford (1);USA: Florida	Miami-Dade County (1);USA: New York
nucleocapsid phosphoprotein	D3E	252391	28283	GAA > GAT	non_synonymous	USA: Texas (3710);USA: Florida (2641);USA: California (1919);USA: Maryland (1463);USA: Pennsylvania (1376);USA: Michigan (1058);USA: Massachusetts (1012);USA: New Mexico (919);USA: Rhode Island (882);USA: Delaware	Smyrna (779);Israel (703);USA: Ohio (573);USA: Connecticut (546);USA: Illinois (531);USA: New York (489);USA: New Jersey (407);USA: Colorado (337);USA: Minnesota (335);USA: Georgia (308);USA: Arizona (269);USA: Nevada (269);USA: Utah (234);USA: North Carolina (198);USA: New Hampshire (192);USA: Virginia (174);USA: Missouri (163);USA: Louisiana (152);USA: South Dakota (145);USA: Tennessee (135);US…	Contra Costa County (121);USA: Washington (110);USA: California	Humboldt County (109);USA: Vermont (106);Angola: Luanda (88);USA: Oregon (87);USA: Maine (86);USA: Indiana (78);USA: District of Columbia (71);USA: California	San Luis Obispo County (65);USA: Arkansas (61);USA: Puerto Rico (60);USA: South Carolina (59);USA: California	Santa Clara County (52);USA: Alabama (50);USA: Kansas (47);USA: West Virginia (43);USA: Kentucky (40);USA (37);USA: Hawaii (28);USA: Nebraska (20);Iraq (19);USA: California	Los Angeles County (18);USA: Wisconsin (18);USA: Mississippi (16);South Africa: Gauteng (16);USA: Oklahoma (16);USA: Iowa (14);USA: California	Orange County (14);USA: Idaho (13);USA: Colorado	Mesa (12);South Africa: Kwazulu-Natal (12);USA: Montana (8);Iraq: Erbil (5);United Kingdom (5);USA: California	San Diego County (4);USA: Delaware	New Castle County (4);USA: Illinois	Chicago (3);Malawi (3);USA: California	Davis (3);USA: Maryland	Rockville (2);USA: Massachusetts	Suffolk County (2);USA: Delaware	Kent County (2);South Africa: Freestate (2);Philippines:Navotas City (1);USA: Delaware	Milford (1);Mozambique: Maputo Cicade (1);Australia: Melbourne (1);Philippines:Taguig City (1);Angola: Samba (1);USA: Washington	Stevens County (1);USA: Delaware (1);Philippines:Paco	Manila City (1);USA: Washington	Snohomish County (1);Bangladesh (1);Peru: Lima (1);USA: Florida	Miami-Dade County (1);USA: New York	Brooklyn (1);Germany:Marburg (1);Italy: Friuli Venezia Giulia	Airport (1)
nucleocapsid phosphoprotein	D3V	252327	28282	GTT > GAT	non_synonymous	USA: Texas (3710);USA: Florida (2639);USA: California (1904);USA: Maryland (1461);USA: Pennsylvania (1374);USA: Michigan (1058);USA: Massachusetts (1012);USA: New Mexico (918);USA: Rhode Island (882);USA: Delaware	Smyrna (776);Israel (702);USA: Ohio (574);USA: Connecticut (547);USA: Illinois (530);USA: New York (489);USA: New Jersey (407);USA: Minnesota (335);USA: Colorado (333);USA: Georgia (308);USA: Nevada (268);USA: Arizona (268);USA: Utah (234);USA: North Carolina (197);USA: New Hampshire (192);USA: Virginia (174);USA: Missouri (161);USA: Louisiana (151);USA: South Dakota (145);USA: Tennessee (135);US…	Contra Costa County (121);USA: Washington (109);USA: California	Humboldt County (109);USA: Vermont (106);USA: Oregon (87);Angola: Luanda (87);USA: Maine (86);USA: Indiana (78);USA: District of Columbia (71);USA: California	San Luis Obispo County (65);USA: Arkansas (61);USA: Puerto Rico (60);USA: South Carolina (59);USA: California	Santa Clara County (52);USA: Alabama (51);USA: Kansas (46);USA: West Virginia (43);USA: Kentucky (40);USA (35);USA: Hawaii (28);USA: Nebraska (20);Iraq (19);USA: Wisconsin (18);USA: California	Los Angeles County (17);USA: Mississippi (16);South Africa: Gauteng (16);USA: Oklahoma (16);USA: California	Orange County (14);USA: Iowa (14);USA: Idaho (13);South Africa: Kwazulu-Natal (12);USA: Colorado	Mesa (11);USA: Montana (8);United Kingdom (5);Iraq: Erbil (5);USA: California	San Diego County (4);USA: Delaware	New Castle County (4);USA: Illinois	Chicago (3);USA: California	Davis (3);Malawi (3);USA: Massachusetts	Suffolk County (2);USA: Delaware	Kent County (2);South Africa: Freestate (2);USA: Maryland	Rockville (2);USA: Washington	Stevens County (1);USA: Delaware	Milford (1);Philippines:Navotas City (1);USA: Delaware (1);USA: Florida	Miami-Dade County (1);Angola: Samba (1);Bangladesh (1);Mozambique: Maputo Cicade (1);Philippines:Taguig City (1);Germany:Marburg (1);USA: New York	Brooklyn (1);USA: Washington	Snohomish County (1);Philippines:Paco	Manila City (1);Italy: Friuli Venezia Giulia	Airport (1);Peru: Lima (1);Australia: Melbourne (1);South Africa: KZN (1)
nucleocapsid phosphoprotein	D3H	251983	28281	CAT > GAT	non_synonymous	USA: Texas (3694);USA: Florida (2632);USA: California (1886);USA: Maryland (1461);USA: Pennsylvania (1373);USA: Michigan (1057);USA: Massachusetts (1012);USA: New Mexico (916);USA: Rhode Island (885);USA: Delaware	Smyrna (775);Israel (703);USA: Ohio (570);USA: Connecticut (545);USA: Illinois (528);USA: New York (488);USA: New Jersey (405);USA: Minnesota (335);USA: Colorado (331);USA: Georgia (306);USA: Arizona (269);USA: Nevada (262);USA: Utah (234);USA: North Carolina (196);USA: New Hampshire (193);USA: Virginia (174);USA: Missouri (156);USA: Louisiana (149);USA: South Dakota (145);USA: Tennessee (135);US…	Contra Costa County (121);USA: California	Humboldt County (109);USA: Washington (109);USA: Vermont (106);Angola: Luanda (87);USA: Oregon (87);USA: Maine (86);USA: Indiana (78);USA: District of Columbia (71);USA: California	San Luis Obispo County (65);USA: Arkansas (62);USA: South Carolina (59);USA: Puerto Rico (59);USA: California	Santa Clara County (52);USA: Alabama (49);USA: Kansas (47);USA: West Virginia (44);USA: Kentucky (40);USA (38);USA: Hawaii (28);USA: Nebraska (20);Iraq (19);USA: Wisconsin (18);USA: California	Los Angeles County (17);South Africa: Gauteng (16);USA: Oklahoma (16);USA: Mississippi (16);USA: California	Orange County (14);USA: Iowa (14);USA: Idaho (13);USA: Colorado	Mesa (12);South Africa: Kwazulu-Natal (12);USA: Montana (8);United Kingdom (5);Iraq: Erbil (5);USA: California	San Diego County (4);USA: Delaware	New Castle County (4);USA: Illinois	Chicago (3);Malawi (3);USA: Delaware	Kent County (2);South Africa: Freestate (2);USA: Massachusetts	Suffolk County (2);USA: California	Davis (2);USA: Maryland	Rockville (2);USA: Washington	Stevens County (1);USA: Washington	Snohomish County (1);Philippines:Paco	Manila City (1);Australia: Melbourne (1);Italy: Friuli Venezia Giulia	Airport (1);Mozambique: Maputo Cicade (1);Philippines:Taguig City (1);Peru: Lima (1);USA: Florida	Miami-Dade County (1);Angola: Samba (1);Bangladesh (1);Germany:Marburg (1);USA: New York	Brooklyn (1);USA: Delaware	Milford (1);Philippines:Navotas City (1);USA: Delaware (1)
nsp3	T183I	251670	3268	ATT > ACT	non_synonymous	USA: Texas (3702);USA: Florida (2645);USA: California (1786);USA: Maryland (1460);USA: Pennsylvania (1377);USA: Michigan (1063);USA: Massachusetts (1007);USA: New Mexico (920);USA: Rhode Island (868);USA: Delaware	Smyrna (768);Israel (708);USA: Ohio (583);USA: Connecticut (547);USA: Illinois (543);USA: New York (484);USA: New Jersey (408);USA: Minnesota (338);USA: Georgia (307);USA: Colorado (307);USA: Arizona (267);USA: Nevada (263);USA: Utah (236);USA: North Carolina (198);USA: New Hampshire (191);USA: Virginia (170);USA: Missouri (156);USA: Louisiana (152);USA: South Dakota (145);USA: Tennessee (135);US…	Contra Costa County (121);USA: Washington (114);USA: California	Humboldt County (109);USA: Vermont (106);USA: Oregon (87);USA: Maine (85);USA: Indiana (78);Angola: Luanda (77);USA: District of Columbia (70);USA: California	San Luis Obispo County (66);USA: Puerto Rico (60);USA: South Carolina (59);USA: Arkansas (58);USA: California	Santa Clara County (54);USA: Kansas (43);USA: West Virginia (41);USA: Kentucky (37);USA: Alabama (36);USA (35);USA: Hawaii (30);Iraq (25);USA: Wisconsin (19);USA: Nebraska (18);USA: Mississippi (17);USA: California	Los Angeles County (17);USA: Oklahoma (16);USA: California	Orange County (14);USA: Iowa (14);South Africa: Gauteng (14);USA: Idaho (13);USA: Colorado	Mesa (12);South Africa: Kwazulu-Natal (10);USA: Montana (9);Iraq: Erbil (5);USA: California	San Diego County (5);United Kingdom (5);USA: Illinois	Chicago (4);USA: Delaware	New Castle County (4);Malawi (4);USA: Delaware	Kent County (2);South Africa: KZN (2);USA: Maryland	Rockville (2);Canada:Ontario (2);South Africa: Freestate (2);Australia: Victoria (2);USA: California	Davis (2);USA: Delaware	Newark (2);South Africa: Eastern Cape (1);Qatar: Doha (1);Italy: Friuli Venezia Giulia	Airport (1);Bangladesh (1);USA: Delaware	Milford (1);USA: Massachusetts	Suffolk County (1);USA: California	Alameda County (1);United Kingdom: United Kingdom (1);Australia: Melbourne (1);Philippines:Navotas City (1);Mozambique: Maputo Cicade (1);USA: Washington	Snohomish County (1);USA: Florida	Miami-Dade County (1);Brazil: Rio de Janeiro (1);Peru: Lima (1);Germany:Marburg (1);Philippines:Taguig City (1);Philippines:Paco	Manila City (1);USA: Washington	Stevens County (1);USA: Delaware (1)
surface glycoprotein	D1118H	251360	24915	CAC > GAC	non_synonymous	USA: Texas (3693);USA: Florida (2633);USA: California (1758);USA: Maryland (1464);USA: Pennsylvania (1365);USA: Michigan (1053);USA: Massachusetts (1001);USA: New Mexico (918);USA: Rhode Island (834);USA: Delaware	Smyrna (762);Israel (698);USA: Ohio (579);USA: Connecticut (535);USA: Illinois (532);USA: New York (476);USA: New Jersey (405);USA: Minnesota (339);USA: Georgia (304);USA: Colorado (304);USA: Arizona (265);USA: Nevada (264);USA: Utah (229);USA: New Hampshire (184);USA: North Carolina (179);USA: Virginia (169);USA: Missouri (155);USA: Louisiana (154);USA: South Dakota (145);USA: Tennessee (133);US…	Contra Costa County (121);USA: Washington (111);USA: California	Humboldt County (109);USA: Vermont (100);USA: Oregon (86);USA: Maine (85);USA: Indiana (78);Angola: Luanda (72);USA: District of Columbia (70);USA: California	San Luis Obispo County (66);USA: Arkansas (62);USA: Puerto Rico (60);USA: South Carolina (59);USA: California	Santa Clara County (52);USA: Kansas (44);USA (43);USA: West Virginia (41);USA: Kentucky (38);USA: Alabama (36);USA: Hawaii (31);Iraq (22);USA: Nebraska (19);South Africa: Western Cape (18);USA: Wisconsin (17);USA: Mississippi (16);USA: Oklahoma (15);USA: California	Los Angeles County (15);USA: Iowa (14);USA: California	Orange County (13);South Africa: Gauteng (13);USA: Idaho (13);USA: Colorado	Mesa (12);South Africa: Kwazulu-Natal (10);USA: Montana (8);United Kingdom (8);USA: California	San Diego County (5);Iraq: Erbil (5);USA: Delaware	New Castle County (4);USA: Illinois	Chicago (4);South Africa: Freestate (2);USA: California	Davis (2);USA: Delaware	Kent County (2);Malawi (2);USA: Massachusetts	Suffolk County (2);USA: Maryland	Rockville (2);Canada:Ontario (2);Philippines:Taguig City (1);USA: Alaska (1);South Africa: KwaZulu-Natal (1);USA: Delaware	Milford (1);Mozambique: Cidade (1);Philippines:Paco	Manila City (1);USA: Delaware (1);USA: Washington	Stevens County (1);USA: Florida	Miami-Dade County (1);Italy: Friuli Venezia Giulia	Airport (1);South Africa (1);Peru: Lima (1);Australia: Melbourne (1);Germany:Marburg (1);Mozambique: Maputo Cicade (1);Bangladesh (1);Philippines:Navotas City (1)
ORF8 protein	Y73C	251220	28112	TGC > TAC	non_synonymous	USA: Texas (3622);USA: Florida (2612);USA: California (1694);USA: Maryland (1449);USA: Pennsylvania (1357);USA: Michigan (1053);USA: Massachusetts (1016);USA: New Mexico (915);USA: Rhode Island (887);USA: Delaware	Smyrna (793);Israel (712);USA: Ohio (569);USA: Connecticut (545);USA: Illinois (529);USA: New York (480);USA: New Jersey (406);USA: Minnesota (333);USA: Georgia (309);USA: Colorado (304);USA: Arizona (264);USA: Nevada (246);USA: Utah (238);USA: North Carolina (195);USA: New Hampshire (191);USA: Virginia (170);USA: Missouri (157);USA: Louisiana (148);USA: South Dakota (144);USA: Tennessee (135);US…	Contra Costa County (121);USA: California	Humboldt County (109);USA: Vermont (107);USA: Washington (98);USA: Maine (85);USA: Oregon (83);Angola: Luanda (81);USA: Indiana (78);USA: District of Columbia (70);USA: California	San Luis Obispo County (65);USA: Puerto Rico (60);USA: Arkansas (57);USA: South Carolina (55);USA: California	Santa Clara County (52);USA: Kansas (44);USA: West Virginia (40);USA: Kentucky (39);USA (38);USA: Alabama (36);USA: Hawaii (28);USA: Nebraska (20);Iraq (20);USA: Wisconsin (18);USA: California	Los Angeles County (17);USA: Oklahoma (15);USA: Mississippi (15);USA: Iowa (14);South Africa: Gauteng (14);USA: California	Orange County (14);USA: Idaho (13);USA: Colorado	Mesa (12);South Africa: Kwazulu-Natal (11);USA: Montana (8);United Kingdom (5);Iraq: Erbil (5);USA: Delaware	New Castle County (4);USA: Illinois	Chicago (4);USA: California	San Diego County (4);USA: Delaware	Kent County (2);USA: Massachusetts	Suffolk County (2);South Africa: Freestate (2);Malawi (2);Canada:Ontario (2);USA: Maryland	Rockville (2);USA: California	Davis (2);USA: Florida	Miami-Dade County (1);USA: Delaware	Milford (1);Germany:Marburg (1);USA: Washington	Stevens County (1);Philippines:Taguig City (1);South Africa: KwaZulu-Natal (1);Italy: Friuli Venezia Giulia	Airport (1);Peru: Lima (1);Mozambique: Maputo Cicade (1);Philippines:Navotas City (1);Australia: Melbourne (1);Philippines:Paco	Manila City (1);USA: Washington	Snohomish County (1);USA: Delaware (1);Bangladesh (1)
surface glycoprotein	S982A	251186	24507	GCA > TCA	non_synonymous	USA: Texas (3685);USA: Florida (2637);USA: California (1778);USA: Maryland (1459);USA: Pennsylvania (1369);USA: Michigan (1055);USA: Massachusetts (1004);USA: New Mexico (916);USA: Rhode Island (868);USA: Delaware	Smyrna (738);Israel (709);USA: Ohio (573);USA: Connecticut (545);USA: Illinois (539);USA: New York (481);USA: New Jersey (405);USA: Minnesota (337);USA: Georgia (308);USA: Colorado (307);USA: Arizona (267);USA: Nevada (265);USA: Utah (230);USA: North Carolina (195);USA: New Hampshire (192);USA: Virginia (169);USA: Missouri (155);USA: Louisiana (152);USA: South Dakota (145);USA: Tennessee (134);US…	Contra Costa County (121);USA: Washington (112);USA: California	Humboldt County (109);USA: Vermont (107);USA: Oregon (86);USA: Maine (83);USA: Indiana (78);USA: District of Columbia (70);Angola: Luanda (69);USA: California	San Luis Obispo County (66);USA: Puerto Rico (60);USA: South Carolina (59);USA: Arkansas (58);USA: California	Santa Clara County (52);USA: Kansas (43);USA: West Virginia (41);USA (38);USA: Kentucky (38);USA: Alabama (37);USA: Hawaii (30);USA: Wisconsin (18);USA: Nebraska (18);USA: Mississippi (16);USA: California	Los Angeles County (16);USA: Oklahoma (15);USA: Iowa (14);South Africa: Gauteng (14);USA: California	Orange County (13);USA: Idaho (13);Iraq (12);USA: Colorado	Mesa (12);South Africa: Kwazulu-Natal (10);USA: Montana (8);United Kingdom (8);Iraq: Erbil (5);USA: Illinois	Chicago (4);USA: Delaware	New Castle County (4);USA: California	San Diego County (3);Malawi (2);USA: Maryland	Rockville (2);USA: Delaware	Kent County (2);USA: Massachusetts	Suffolk County (2);USA: California	Davis (2);South Africa: Freestate (2);Canada:Ontario (2);South Africa: Western Cape (2);South Africa: KwaZulu-Natal (1);Bangladesh (1);Philippines:Taguig City (1);Italy: Friuli Venezia Giulia	Airport (1);Australia: Melbourne (1);Philippines:Paco	Manila City (1);USA: Delaware	Milford (1);Mozambique: Maputo Cicade (1);Peru: Lima (1);USA: Florida	Miami-Dade County (1);Germany:Marburg (1);Philippines:Navotas City (1);USA: Delaware (1)
surface glycoprotein	A570D	251139	23272	GAT > GCT	non_synonymous	USA: Texas (3691);USA: Florida (2639);USA: California (1777);USA: Maryland (1465);USA: Pennsylvania (1368);USA: Michigan (1057);USA: Massachusetts (1004);USA: New Mexico (918);USA: Rhode Island (867);USA: Delaware	Smyrna (782);Israel (707);USA: Ohio (578);USA: Connecticut (543);USA: Illinois (538);USA: New York (481);USA: New Jersey (407);USA: Minnesota (337);USA: Georgia (310);USA: Colorado (308);USA: Arizona (265);USA: Nevada (260);USA: Utah (232);USA: North Carolina (199);USA: New Hampshire (193);USA: Virginia (170);USA: Missouri (156);USA: Louisiana (153);USA: South Dakota (145);USA: Tennessee (134);US…	Contra Costa County (121);USA: Washington (110);USA: California	Humboldt County (109);USA: Vermont (107);USA: Oregon (89);USA: Maine (84);USA: Indiana (79);Angola: Luanda (75);USA: District of Columbia (70);USA: California	San Luis Obispo County (66);USA: South Carolina (60);USA: Puerto Rico (60);USA: Arkansas (59);USA: California	Santa Clara County (52);USA: Kansas (45);USA: West Virginia (41);USA: Kentucky (39);USA (38);USA: Alabama (37);USA: Hawaii (30);Iraq (23);USA: Nebraska (18);USA: Wisconsin (18);USA: Oklahoma (16);USA: Mississippi (16);USA: California	Los Angeles County (15);South Africa: Gauteng (14);USA: Iowa (14);USA: California	Orange County (13);USA: Idaho (13);USA: Colorado	Mesa (12);South Africa: Kwazulu-Natal (10);USA: Montana (8);United Kingdom (8);Iraq: Erbil (5);USA: Delaware	New Castle County (4);USA: California	San Diego County (4);USA: Illinois	Chicago (4);South Africa: Western Cape (3);Malawi (2);USA: California	Davis (2);USA: Maryland	Rockville (2);USA: Delaware	Kent County (2);Canada:Ontario (2);South Africa: Freestate (2);Zimbabwe: Harare (2);USA: Washington	Snohomish County (1);Australia: Melbourne (1);Peru: Lima (1);Philippines:Taguig City (1);Bangladesh (1);USA: Florida	Miami-Dade County (1);Mozambique: Maputo Cicade (1);Philippines:Paco	Manila City (1);USA: Delaware	Milford (1);Philippines:Navotas City (1);South Africa: KZN (1);USA: Wyoming (1);Italy: Friuli Venezia Giulia	Airport (1);USA: Delaware (1);Germany:Marburg (1)
nsp3	F1089F	250156	5987	TTT > TTC	synonymous	USA: Texas (3658);USA: Florida (2602);USA: California (1751);USA: Maryland (1458);USA: Pennsylvania (1361);USA: Michigan (1047);USA: Massachusetts (1005);USA: New Mexico (914);USA: Rhode Island (853);USA: Delaware	Smyrna (737);Israel (698);USA: Ohio (575);USA: Illinois (560);USA: Connecticut (542);USA: New York (469);USA: New Jersey (403);USA: Colorado (318);USA: Georgia (309);USA: Minnesota (294);USA: Nevada (261);USA: Arizona (255);USA: Utah (243);USA: North Carolina (199);USA: New Hampshire (191);USA: Virginia (166);USA: Missouri (154);USA: Louisiana (152);USA: South Dakota (145);USA: Tennessee (133);US…	Contra Costa County (121);USA: California	Humboldt County (110);USA: Vermont (106);USA: Washington (103);USA: Oregon (84);USA: Maine (82);USA: Indiana (82);USA: District of Columbia (70);Angola: Luanda (70);USA: California	San Luis Obispo County (67);USA: Arkansas (57);USA: Puerto Rico (57);USA: South Carolina (57);South Africa: Western Cape (56);USA: California	Santa Clara County (53);USA (51);USA: Kansas (45);USA: West Virginia (42);USA: Kentucky (38);USA: Alabama (32);USA: Hawaii (30);USA: Colorado	Mesa (23);Iraq (21);USA: Nebraska (19);USA: Wisconsin (18);South Africa: Gauteng (17);USA: Mississippi (16);USA: California	Orange County (16);USA: Oklahoma (15);USA: Iowa (14);Australia: Victoria (13);USA: California	Los Angeles County (13);USA: Idaho (13);South Africa: Kwazulu-Natal (11);USA: Montana (7);Iraq: Erbil (5);United Kingdom (5);USA: Delaware	New Castle County (5);Thailand (5);USA: California	San Diego County (4);USA: Illinois	Chicago (4);Malawi (3);USA: Delaware	Kent County (2);USA: Delaware (2);USA: California	Davis (2);South Africa: Freestate (2);Zimbabwe: Harare (2);USA: Maryland	Rockville (2);Canada:Ontario (2);Zimbabwe: Masvingo (1);Philippines:Navotas City (1);USA: Delaware	Milford (1);Australia: Melbourne (1);USA: Washington	Snohomish County (1);Bangladesh (1);Qatar: Doha (1);South Africa: KwaZulu-Natal (1);Mozambique: Cidade (1);Mozambique: Maputo Cicade (1);Mexico (1);South Africa: Eastern Cape (1);Australia: Tasmania (1);USA: California	Alameda County (1);USA: Florida	Miami-Dade County (1);Italy: Friuli Venezia Giulia	Airport (1);Germany:Marburg (1);Peru: Lima (1);Philippines:Taguig City (1);Philippines:Paco	Manila City (1)
surface glycoprotein	T716I	249856	23710	ATA > ACA	non_synonymous	USA: Texas (3308);USA: Florida (2400);USA: California (1521);USA: Maryland (1492);USA: Pennsylvania (1411);USA: Massachusetts (1117);USA: Michigan (1038);USA: New Mexico (911);USA: Rhode Island (886);USA: Delaware	Smyrna (753);Israel (678);USA: Connecticut (600);USA: Ohio (531);USA: Illinois (488);USA: New York (481);USA: New Jersey (381);USA: Minnesota (323);USA: Colorado (302);USA: Arizona (243);USA: Georgia (241);USA: Utah (227);USA: New Hampshire (208);USA: Virginia (161);USA: South Dakota (145);USA: North Carolina (144);USA: Missouri (127);USA: California	Contra Costa County (126);USA: Louisiana (115);USA: California	Humboldt County (109);USA: Tennessee (109);USA: Vermont (108);Angola: Luanda (100);USA: Nevada (82);USA: Maine (81);USA: Indiana (75);South Africa: Western Cape (73);USA: Washington (71);USA: District of Columbia (71);USA: California	San Luis Obispo County (66);USA: Puerto Rico (60);USA: California	Santa Clara County (52);USA: Oregon (48);USA: West Virginia (42);USA (41);USA: Arkansas (39);USA: Kansas (38);USA: Kentucky (35);USA: Alabama (33);USA: South Carolina (24);Iraq (21);South Africa: Gauteng (20);USA: Hawaii (19);USA: Nebraska (18);USA: California	Los Angeles County (17);USA: Wisconsin (16);USA: Mississippi (15);USA: Oklahoma (15);USA: Iowa (14);USA: California	Orange County (13);South Africa: Kwazulu-Natal (13);USA: Colorado	Mesa (12);USA: Idaho (12);Zimbabwe: Harare (11);United Kingdom (8);USA: Montana (6);USA: California	San Diego County (5);USA: Delaware	New Castle County (5);Iraq: Erbil (5);Australia: Victoria (4);USA: California	Alameda County (4);South Africa: Freestate (2);USA: California	Davis (2);Canada:Ontario (2);Malawi (2);USA: Delaware	Kent County (2);USA: Delaware (2);USA: Massachusetts	Suffolk County (2);USA: Maryland	Rockville (2);Philippines:Taguig City (1);Mozambique: Cidade (1);USA: Delaware	Milford (1);Mozambique: Maputo Cicade (1);Philippines:Navotas City (1);Brazil: Rio de Janeiro (1);USA: Florida	Miami-Dade County (1);USA: Washington	Snohomish County (1);Australia: Melbourne (1);Peru: Lima (1);South Africa: Eastern Cape (1);USA: Delaware	Dover (1);South Africa: KwaZulu-Natal (1);USA: Delaware	Sussex County (1);Italy: Friuli Venezia Giulia	Airport (1);Germany:Marburg (1);Philippines:Paco	Manila City (1);Angola: Samba (1);Bangladesh (1);USA: California	Imperial (1)
nsp2	S36S	249655	914	TCT > TCC	synonymous	USA: Texas (3279);USA: Florida (2369);USA: California (1492);USA: Maryland (1466);USA: Pennsylvania (1326);USA: Michigan (1033);USA: Massachusetts (995);USA: New Mexico (916);USA: Rhode Island (879);USA: Delaware	Smyrna (772);Israel (716);USA: Connecticut (529);USA: Ohio (517);USA: Illinois (486);USA: New York (458);USA: New Jersey (351);USA: Minnesota (328);USA: Colorado (297);USA: Arizona (242);USA: Georgia (239);USA: Utah (234);USA: New Hampshire (186);USA: Virginia (158);USA: South Dakota (145);USA: North Carolina (141);USA: Missouri (127);USA: California	Contra Costa County (122);USA: Louisiana (112);USA: Tennessee (110);USA: California	Humboldt County (109);USA: Vermont (105);USA: Maine (81);USA: Nevada (79);Angola: Luanda (74);USA: Indiana (74);USA: District of Columbia (70);USA: Washington (68);USA: California	San Luis Obispo County (67);USA: Puerto Rico (60);USA: California	Santa Clara County (53);USA: Oregon (50);USA (40);USA: West Virginia (40);USA: Kansas (38);USA: Arkansas (38);USA: Alabama (34);USA: Kentucky (33);USA: South Carolina (22);Iraq (21);USA: Nebraska (18);USA: Hawaii (18);USA: California	Orange County (16);USA: Wisconsin (16);USA: Oklahoma (15);USA: California	Los Angeles County (14);USA: Iowa (14);South Africa: Gauteng (14);USA: Mississippi (14);USA: Colorado	Mesa (12);USA: Idaho (12);South Africa: Kwazulu-Natal (11);USA: Montana (6);Iraq: Erbil (5);United Kingdom (5);USA: Illinois	Chicago (4);USA: Delaware	New Castle County (4);USA: California	San Diego County (3);Canada: Ontario (3);Malawi (3);USA: California	Davis (2);USA: Massachusetts	Suffolk County (2);USA: Delaware	Kent County (2);USA: Maryland	Rockville (2);South Africa: KZN (2);South Africa: Freestate (2);Mozambique: Cidade (2);Philippines:Navotas City (1);Mozambique: Maputo Cicade (1);USA: Washington	Snohomish County (1);USA: California	San Diego (1);Philippines:Taguig City (1);USA: US Virgin Islands (1);China:Yunnan (1);Germany:Marburg (1);USA: Delaware (1);Australia: Melbourne (1);Italy: Friuli Venezia Giulia	Airport (1);USA: Wyoming (1);USA: Delaware	Milford (1);USA: Florida	Miami-Dade County (1);Peru: Lima (1);Philippines:Paco	Manila City (1);Bangladesh (1);USA: California	Alameda County (1);USA: Colorado	Denver County (1)
nucleocapsid phosphoprotein	S235F	249303	28978	TTT > TCT	non_synonymous	USA: Texas (3292);USA: Florida (2368);USA: California (1521);USA: Maryland (1456);USA: Pennsylvania (1336);USA: Michigan (1033);USA: Massachusetts (992);USA: New Mexico (915);USA: Rhode Island (873);USA: Delaware	Smyrna (752);Israel (696);USA: Connecticut (529);USA: Ohio (520);USA: Illinois (495);USA: New York (465);USA: New Jersey (355);USA: Minnesota (331);USA: Colorado (322);USA: Utah (250);USA: Arizona (242);USA: Georgia (242);USA: New Hampshire (186);USA: South Dakota (165);USA: Virginia (159);USA: North Carolina (149);USA: Missouri (131);USA: California	Contra Costa County (126);USA: Louisiana (117);USA: California	Humboldt County (112);USA: Tennessee (112);USA: Vermont (106);USA: Nevada (98);USA: Maine (87);USA: Indiana (76);USA: Washington (72);USA: California	San Luis Obispo County (70);USA: District of Columbia (68);USA: Puerto Rico (60);USA: California	Santa Clara County (57);Angola: Luanda (53);USA: Oregon (52);USA: Arkansas (45);USA: Kansas (42);USA: West Virginia (40);USA: Alabama (35);USA: Kentucky (33);USA (30);USA: Wisconsin	North America	Dane County (25);Iraq (23);USA: South Carolina (23);USA: Hawaii (19);USA: Nebraska (18);USA: California	Los Angeles County (17);USA: Wisconsin (16);USA: Iowa (15);USA: Oklahoma (15);USA: Mississippi (14);USA: Idaho (14);USA: California	Orange County (13);South Africa: Gauteng (12);USA: Colorado	Mesa (11);USA: Montana (7);South Africa: Kwazulu-Natal (7);United Kingdom (5);Iraq: Erbil (5);USA: Delaware	New Castle County (4);USA: California	Alameda County (4);USA: Illinois	Chicago (4);USA: California	San Diego County (3);USA: Maryland	Rockville (2);USA: California	Davis (2);South Africa: Western Cape (2);USA: Delaware	Kent County (2);USA: Massachusetts	Suffolk County (2);South Africa: Freestate (2);USA: Illinois	North America	Winnebago County (2);Qatar: Doha (1);Australia: Melbourne (1);Philippines:Paco	Manila City (1);Mozambique: Maputo Cicade (1);Peru: Lima (1);Italy: Friuli Venezia Giulia	Airport (1);Canada:Ontario (1);USA: Delaware	Milford (1);South Africa: KZN (1);USA: Florida	Miami-Dade County (1);Philippines:Taguig City (1);Malawi (1);USA: Delaware (1);Germany:Marburg (1);Bangladesh (1);Philippines:Navotas City (1);South Africa: Eastern Cape (1);South Africa: KwaZulu-Natal (1);USA: Washington	Snohomish County (1)
ORF8 protein	Q27*	249278	27973	TAA > CAA	non_synonymous	USA: Texas (3655);USA: Florida (2607);USA: California (1779);USA: Maryland (1464);USA: Pennsylvania (1367);USA: Michigan (1053);USA: Massachusetts (1007);USA: New Mexico (919);USA: Rhode Island (867);USA: Delaware	Smyrna (755);Israel (704);USA: Ohio (574);USA: Connecticut (549);USA: Illinois (533);USA: New York (486);USA: New Jersey (406);USA: Colorado (305);USA: Georgia (298);USA: Minnesota (278);USA: Arizona (266);USA: Nevada (254);USA: Utah (238);USA: New Hampshire (191);USA: North Carolina (190);USA: Virginia (165);USA: Louisiana (152);USA: Missouri (151);USA: South Dakota (145);USA: Tennessee (132);US…	Contra Costa County (121);USA: California	Humboldt County (109);USA: Washington (108);USA: Vermont (106);USA: Maine (86);USA: Oregon (85);Angola: Luanda (82);USA: Indiana (78);USA: District of Columbia (70);USA: California	San Luis Obispo County (65);USA: Puerto Rico (60);USA: Arkansas (57);USA: South Carolina (55);USA: California	Santa Clara County (52);USA: Kansas (43);USA: West Virginia (41);South Africa: Western Cape (41);USA: Kentucky (37);USA: Alabama (36);USA (35);USA: Hawaii (28);Iraq (22);USA: Wisconsin (18);USA: Nebraska (17);USA: Mississippi (16);USA: Oklahoma (15);USA: California	Orange County (15);South Africa: Gauteng (15);USA: Iowa (14);South Africa: Kwazulu-Natal (13);USA: Idaho (13);USA: California	Los Angeles County (13);USA: Colorado	Mesa (12);USA: Montana (8);Iraq: Erbil (5);Thailand (5);United Kingdom (5);USA: California	San Diego County (4);USA: Delaware	New Castle County (4);Australia: Victoria (4);USA: Illinois	Chicago (4);Malawi (3);Zimbabwe: Harare (3);USA: California	Davis (2);South Africa: Freestate (2);Qatar: Doha (2);USA: Maryland	Rockville (2);Canada:Ontario (2);USA: Delaware	Kent County (2);Peru:Lima (2);Zimbabwe: Bindura (1);Mozambique: Cidade (1);Peru: Lima (1);USA: Delaware (1);Germany:Marburg (1);Bangladesh (1);Italy: Friuli Venezia Giulia	Airport (1);South Africa: KwaZulu-Natal (1);Peru:Ancash (1);Australia: Melbourne (1);Philippines:Paco	Manila City (1);Brazil: Rio de Janeiro (1);Philippines:Taguig City (1);Mozambique: Maputo Cicade (1);USA: Delaware	Milford (1);Philippines:Navotas City (1);USA: Washington	Stevens County (1);USA: Washington	Snohomish County (1);USA: Florida	Miami-Dade County (1)
nsp3	A890D	248940	5389	GAT > GCT	non_synonymous	USA: Texas (3685);USA: Florida (2643);USA: California (1780);USA: Maryland (1465);USA: Pennsylvania (1362);USA: Michigan (1056);USA: Massachusetts (1008);USA: New Mexico (916);USA: Rhode Island (856);USA: Delaware	Smyrna (749);Israel (697);USA: Ohio (577);USA: Connecticut (544);USA: Illinois (538);USA: New York (483);USA: New Jersey (408);USA: Minnesota (321);USA: Georgia (310);USA: Colorado (305);USA: Arizona (267);USA: Nevada (265);USA: Utah (230);USA: North Carolina (197);USA: New Hampshire (191);USA: Virginia (169);USA: Missouri (155);USA: Louisiana (152);USA: South Dakota (145);USA: Tennessee (132);US…	Contra Costa County (121);USA: Washington (113);USA: California	Humboldt County (109);USA: Vermont (107);South Africa: Western Cape (89);USA: Oregon (87);USA: Maine (84);USA: Indiana (78);Angola: Luanda (75);USA: District of Columbia (70);USA: California	San Luis Obispo County (66);USA: South Carolina (60);USA: Puerto Rico (59);USA: Arkansas (57);USA: California	Santa Clara County (51);USA: Kansas (44);USA (41);USA: West Virginia (41);USA: Kentucky (38);USA: Alabama (37);USA: Hawaii (31);Iraq (23);USA: Wisconsin (18);USA: Nebraska (18);USA: Oklahoma (16);USA: California	Los Angeles County (16);USA: Mississippi (16);USA: Iowa (14);South Africa: Gauteng (14);USA: Idaho (13);USA: California	Orange County (13);USA: Colorado	Mesa (12);South Africa: Kwazulu-Natal (10);Zimbabwe: Harare (8);USA: Montana (7);Iraq: Erbil (5);United Kingdom (5);Zimbabwe: Bindura (4);USA: Delaware	New Castle County (4);South Africa (3);USA: California	San Diego County (3);USA: Delaware	Kent County (2);South Africa: Freestate (2);USA: Illinois	Chicago (2);USA: US Virgin Islands (2);USA: California	Davis (2);Canada:Ontario (2);USA: Maryland	Rockville (2);Peru: Lima (1);Mozambique: Maputo Cicade (1);USA: Delaware	Milford (1);Australia: Melbourne (1);Philippines:Taguig City (1);USA: Delaware (1);Germany:Marburg (1);Zimbabwe: Masvingo (1);USA: Massachusetts	Suffolk County (1);USA: Washington	Snohomish County (1);Bangladesh (1);USA: Florida	Miami-Dade County (1);Mozambique: Cidade (1);Malawi (1);Philippines:Paco	Manila City (1);South Africa: KwaZulu-Natal (1);USA: Washington	Stevens County (1);Philippines:Navotas City (1);Italy: Friuli Venezia Giulia	Airport (1);South Africa: Eastern Cape (1)
nsp3	I1412T	246934	6955	ACA > ATA	non_synonymous	USA: Texas (3423);USA: Florida (2476);USA: California (1616);USA: Maryland (1372);USA: Pennsylvania (1347);USA: Michigan (1041);USA: Massachusetts (989);USA: New Mexico (898);USA: Rhode Island (858);Israel (703);USA: Delaware	Smyrna (693);USA: Ohio (543);USA: Connecticut (536);USA: Illinois (509);USA: New York (466);USA: New Jersey (381);USA: Colorado (301);USA: Minnesota (281);USA: Georgia (276);USA: Arizona (253);USA: Utah (219);USA: New Hampshire (185);USA: Nevada (172);USA: North Carolina (163);USA: Virginia (162);USA: South Dakota (145);USA: Missouri (133);USA: Louisiana (124);USA: California	Contra Costa County (121);USA: Tennessee (121);USA: California	Humboldt County (109);USA: Vermont (103);USA: Washington (87);USA: Maine (83);USA: Indiana (77);Angola: Luanda (76);USA: District of Columbia (71);USA: Oregon (66);USA: California	San Luis Obispo County (66);USA: Puerto Rico (60);USA: California	Santa Clara County (51);USA: Arkansas (44);USA: Kansas (41);USA: West Virginia (40);USA: South Carolina (40);USA: Kentucky (36);USA: Alabama (35);USA (27);Iraq (22);USA: Hawaii (22);USA: Nebraska (18);USA: Wisconsin (16);USA: Oklahoma (15);South Africa: Gauteng (14);USA: Iowa (14);USA: Mississippi (14);USA: Idaho (13);USA: California	Orange County (12);USA: California	Los Angeles County (11);USA: Colorado	Mesa (11);South Africa: Kwazulu-Natal (10);USA: Montana (7);Iraq: Erbil (5);United Kingdom (5);USA: Delaware	New Castle County (4);USA: Illinois	Chicago (4);USA: California	Davis (2);USA: Maryland	Rockville (2);USA: Massachusetts	Suffolk County (2);South Africa: Western Cape (2);South Africa: Freestate (2);USA: Delaware	Kent County (2);Canada:Ontario (2);Philippines:Taguig City (1);South Africa: KwaZulu-Natal (1);Germany:Marburg (1);Malawi (1);Philippines:Paco	Manila City (1);USA: Delaware	Milford (1);Philippines:Navotas City (1);South Africa: Eastern Cape (1);USA: California	San Diego County (1);Italy: Friuli Venezia Giulia	Airport (1);Malaysia:Kelantan (1);USA: Delaware (1);Mozambique: Maputo Cicade (1);Peru: Lima (1);Australia: Melbourne (1);USA: Florida	Miami-Dade County (1);Bangladesh (1)
ORF8 protein	R52I	245569	28049	ATA > AGA	non_synonymous	USA: Texas (3250);USA: Florida (2343);USA: California (1495);USA: Maryland (1458);USA: Pennsylvania (1318);USA: Michigan (1026);USA: Massachusetts (991);USA: New Mexico (911);USA: Rhode Island (865);USA: Delaware	Smyrna (751);Israel (705);USA: Connecticut (535);USA: Ohio (512);USA: Illinois (473);USA: New York (456);USA: New Jersey (349);USA: Colorado (293);USA: Minnesota (277);USA: Arizona (238);USA: Utah (234);USA: Georgia (233);USA: New Hampshire (183);USA: Virginia (158);USA: South Dakota (145);USA: North Carolina (138);USA: Missouri (123);USA: California	Contra Costa County (121);USA: Louisiana (114);USA: California	Humboldt County (109);USA: Tennessee (109);USA: Vermont (105);Angola: Luanda (79);USA: Maine (77);USA: Nevada (74);USA: Indiana (74);USA: District of Columbia (70);USA: California	San Luis Obispo County (65);USA: Washington (64);USA: California	Santa Clara County (59);USA: Puerto Rico (59);USA: Oregon (48);USA: West Virginia (40);USA: Arkansas (39);USA: Kansas (35);USA (34);South Africa: Western Cape (33);USA: Alabama (33);USA: Kentucky (31);Iraq (22);USA: South Carolina (20);USA: Hawaii (18);USA: Nebraska (17);USA: Wisconsin (16);USA: Oklahoma (15);USA: Mississippi (14);USA: Iowa (14);South Africa: Gauteng (14);USA: California	Orange County (13);South Africa: Kwazulu-Natal (13);USA: Idaho (12);USA: California	Los Angeles County (12);USA: Colorado	Mesa (11);USA: Montana (7);Iraq: Erbil (5);United Kingdom (5);USA: Delaware	New Castle County (4);USA: California	San Diego County (4);Zimbabwe: Harare (3);South Africa: Freestate (3);USA: Illinois	Chicago (3);USA: Delaware	Kent County (2);USA: Maryland	Rockville (2);USA: California	Davis (2);Canada:Ontario (2);Malawi (1);India:Telangana (1);Philippines:Navotas City (1);USA: Massachusetts	Suffolk County (1);South Africa: KwaZulu-Natal (1);Philippines:Paco	Manila City (1);USA: Delaware	Milford (1);Peru: Lima (1);Italy: Friuli Venezia Giulia	Airport (1);Bangladesh (1);Zimbabwe: Bindura (1);Germany:Marburg (1);South Africa: KZN (1);USA: Washington	Stevens County (1);USA: Florida	Miami-Dade County (1);Philippines:Taguig City (1);Mozambique: Cidade (1);USA: Washington	Snohomish County (1);Mozambique: Maputo Cicade (1);USA: California	Alameda County (1);Australia: Melbourne (1);USA: Delaware (1)
surface glycoprotein	L452R	137423	22918	CGG > CTG	non_synonymous	USA: California (8931);USA: Texas (2192);USA: Florida (1767);USA: Nevada (1527);USA: Missouri (940);USA: California	Santa Clara County (796);USA: California	Contra Costa County (603);USA: Colorado (533);USA: California	Orange County (527);USA: New Mexico (481);USA: Illinois (428);USA: New Jersey (370);USA: Utah (364);USA: Arizona (346);USA: Pennsylvania (315);USA: Georgia (314);USA: New York (302);USA: Maryland (284);USA: Massachusetts (282);USA: North Carolina (266);USA: Tennessee (260);South Africa: Gauteng (242);USA: Michigan (242);USA: Connecticut (198);South Africa: Kwazulu-Natal (194);USA: California	Alameda County (189);USA: California	Humboldt County (178);USA: Ohio (160);USA: Arkansas (152);USA: Rhode Island (143);USA: South Carolina (114);USA: Louisiana (112);USA: Minnesota (111);Angola: Luanda (109);USA: Alabama (107);USA: Kansas (100);USA: Washington (95);USA: Indiana (81);USA: Oregon (75);USA: Delaware	Smyrna (75);USA: Wisconsin (73);USA: Maine (70);USA: California	San Luis Obispo County (66);USA: Puerto Rico (64);USA: New Hampshire (59);USA: Virginia (45);USA: Oklahoma (42);USA: South Dakota (39);USA: Hawaii (37);South Africa: Eastern Cape (36);USA: California	San Francisco County (35);USA: Colorado	Mesa (35);USA: West Virginia (35);USA: Kentucky (34);Malawi (33);USA: Mississippi (30);USA: Vermont (25);USA: Alaska (16);USA: Iowa (16);USA (16);USA: California	Los Angeles County (16);USA: Montana (15);USA: California	San Joaquin County (14);USA: District of Columbia (13);USA: Idaho (12);USA: Nebraska (11);USA: California	Davis (7);USA: New Mexico	BERNALILLO (6);Israel (6);USA: Wyoming (5);Zimbabwe: Harare (4);South Africa: Freestate (3);USA: Delaware	Sussex County (2);Iraq: Thi-Qar Province (2);Canada:Ontario (2);USA: Delaware (2);Russia: Saint Petersburg (2);USA: California	San Bernadino County (2);USA: Delaware	New Castle County (1);Jordan: Amman (1);USA: US Virgin Islands (1);USA: California	Monterey County (1);USA: California	San Diego County (1);Romania: Brasov (1);USA: CA	Santa Clara County (1);USA:Colorado (1);USA: Washington	King County (1);USA: New Mexico	DONA_ANA (1);USA: North Dakota (1);USA: New Mexico	Laguna (1)
nucleocapsid phosphoprotein	D377Y	134470	29403	TAT > GAT	non_synonymous	USA: California (6199);USA: Texas (1650);USA: Florida (1456);USA: Nevada (1057);USA: Missouri (818);USA: Colorado (472);USA: Utah (390);USA: Illinois (361);USA: Massachusetts (347);USA: Pennsylvania (341);USA: New Jersey (267);USA: Georgia (266);South Africa: Gauteng (239);USA: Tennessee (238);USA: North Carolina (223);South Africa: Kwazulu-Natal (205);USA: Arizona (193);USA: Michigan (186);USA: …	Santa Clara County (68);USA: California	Contra Costa County (60);USA: Virginia (59);USA: New Hampshire (54);USA: Puerto Rico (51);USA: South Dakota (44);USA: West Virginia (43);USA: Oklahoma (42);USA: Oregon (41);USA: Kentucky (40);USA: Delaware	Smyrna (38);South Africa: Eastern Cape (37);Malawi (34);USA: Mississippi (30);Angola: Luanda (30);USA: California	Humboldt County (28);USA: California	Alameda County (25);USA: Iowa (24);USA: California	Orange County (21);USA: Hawaii (21);USA: California	San Francisco County (19);USA: Vermont (18);USA: Maine (17);USA: Montana (14);USA: Alaska (12);USA: Idaho (11);USA: Nebraska (10);USA: Wyoming (7);USA: Colorado	Mesa (6);USA: Delaware	Sussex County (6);USA: District of Columbia (6);USA: Illinois	Chicago (6);USA: California	San Luis Obispo County (5);USA: New York	Brooklyn (5);Qatar: Doha (5);USA: Delaware	Georgetown (4);USA (4);USA: California	Nan County (4);South Africa: Freestate (3);South Africa: KwaZulu-Natal (3);USA: California	Los Angeles County (3);Turkey: Ankara (3);USA: Delaware	New Castle (2);USA: California	Davis (2);Italy:Verona (2);USA: Massachusetts	Ipswich (2);USA: Delaware	Kent County (2);Brazil (2);USA: Delaware (2);USA: Delaware	Seaford (2);USA: Delaware	Sussex (2);Israel (1);USA:Colorado (1);USA: New York	Queens (1);Romania: Brasov (1);Zimbabwe: Harare (1);India:Telangana (1);USA: Delaware	County Sussex (1);Brazil:Rio Grande do Sul	Butia (1);USA: Delaware	county New Castle (1);USA: Delaware	Salisbury (1);Canada:Ontario (1);Zimbabwe: Bindura (1);USA: North Dakota (1);USA: US Virgin Islands (1);Mozambique: Maputo City (1);USA: Delaware	Newark (1);Mozambique: Cidade (1);USA: Delaware	New Castle County (1);Australia: Victoria (1);Iraq: Thi-Qar Province (1);USA: Delaware	County NEW CASTLE (1)
membrane glycoprotein	I82T	133073	26768	ACC > ATC	non_synonymous	USA: California (6262);USA: Texas (1759);USA: Florida (1413);USA: Nevada (1247);USA: Missouri (905);USA: New Jersey (330);USA: Colorado (305);USA: Georgia (273);USA: Tennessee (258);South Africa: Gauteng (258);USA: Illinois (252);USA: Massachusetts (246);USA: North Carolina (227);South Africa: Kwazulu-Natal (201);USA: Utah (187);USA: Pennsylvania (187);USA: Arizona (166);USA: New Mexico (163);USA…	Smyrna (47);USA: Oregon (44);USA: Oklahoma (44);South Africa: Eastern Cape (40);USA: New Hampshire (32);USA: Kentucky (32);USA: Mississippi (30);Angola: Luanda (27);USA: California	Contra Costa County (26);Malawi (21);USA: Virginia (20);USA: Hawaii (20);USA: California	San Luis Obispo County (19);USA: South Dakota (17);USA: Iowa (16);USA: Montana (14);USA: West Virginia (13);USA: California	Santa Clara County (13);USA: Alaska (12);USA: Idaho (10);USA: California	Humboldt County (9);USA: Nebraska (8);South Africa: Freestate (7);USA: Vermont (7);USA: Maine (6);USA (6);USA: California	Los Angeles County (6);USA: Wyoming (6);USA: California	Orange County (5);Zimbabwe: Harare (4);USA: California	Davis (3);Canada:Ontario (2);USA: Delaware (2);Iraq: Thi-Qar Province (2);USA: Delaware	New Castle County (1);South Africa: KZN (1);USA: Delaware	Dover (1);Jordan: Amman (1);USA: Delaware	Sussex County (1);USA: Delaware	Newark (1);Romania: Brasov (1);Qatar: Doha (1);Italy:Abruzzo (1);USA: Texas	Hidalgo County (1)
ORF3a protein	S26L	131990	25470	TTA > TCA	non_synonymous	USA: California (6210);USA: Texas (1687);USA: Florida (1348);USA: Nevada (1268);USA: Missouri (919);USA: Colorado (304);USA: New Jersey (302);USA: Georgia (261);USA: Tennessee (260);South Africa: Gauteng (245);USA: Illinois (244);USA: North Carolina (214);USA: Utah (199);South Africa: Kwazulu-Natal (191);USA: Arizona (161);USA: Arkansas (152);USA: New York (133);USA: New Mexico (129);USA: Alabama…	Smyrna (27);USA: Maryland (25);Malawi (23);USA: California	Santa Clara County (21);USA: Virginia (21);USA: Hawaii (21);USA: Rhode Island (18);USA: South Dakota (17);USA: California	Contra Costa County (15);USA: Montana (15);USA: Iowa (15);USA: New Hampshire (14);Angola: Luanda (12);USA: Alaska (10);USA: Idaho (9);USA: West Virginia (8);USA: Nebraska (8);USA: Vermont (7);Zimbabwe: Harare (6);USA (6);USA: Wyoming (5);USA: Maine (4);Qatar: Doha (4);Australia: Victoria (3);USA: California	Humboldt County (3);South Africa: Freestate (3);Iraq: Thi-Qar Province (2);USA: California	Davis (2);Canada:Ontario (1);USA: Delaware (1);USA: California	Madera County (1);USA: California	Alameda County (1);Mozambique: Maputo Cicade (1);Romania: Brasov (1);Turkey: Ankara (1);Israel (1);USA: New York	Brooklyn (1);USA: California	San Diego (1);USA: District of Columbia (1);South Africa: KwaZulu-Natal (1)
surface glycoprotein	P681R	131646	23605	CGT > CCT	non_synonymous
nucleocapsid phosphoprotein	R203M	131017	28882	ATG > AGG	non_synonymous	USA: California (6160);USA: Texas (1553);USA: Florida (1325);USA: Nevada (1205);USA: Missouri (796);USA: Colorado (304);USA: New Jersey (279);USA: Tennessee (252);USA: Georgia (250);South Africa: Gauteng (231);USA: Illinois (213);USA: North Carolina (211);South Africa: Kwazulu-Natal (186);USA: Utah (181);USA: Arizona (160);USA: Arkansas (149);USA: New York (131);USA: New Mexico (128);USA: Alabama…	Smyrna (24);USA: Maryland (24);USA: Virginia (20);USA: Hawaii (20);USA: Rhode Island (20);USA: South Dakota (16);USA: California	Contra Costa County (15);USA: Iowa (15);USA: Montana (14);Angola: Luanda (14);USA: Alaska (13);USA: California	Santa Clara County (13);USA: West Virginia (9);USA: Idaho (9);USA (9);USA: California	Sacramento County (8);USA: New Hampshire (8);USA: Nebraska (7);USA: Wyoming (7);USA: Vermont (5);USA: Maine (4);South Africa: Freestate (2);USA: California	Davis (2);USA: California	San Diego (1);USA: California	Alameda County (1);Iraq: Thi-Qar Province (1);USA: California	Humboldt County (1);Australia: Victoria (1);USA: District of Columbia (1);Romania: Brasov (1);USA: California	San Luis Obispo County (1);Zimbabwe: Harare (1);USA: California	Yolo County (1);USA: US Virgin Islands (1);USA: Delaware (1);Canada:Ontario (1)
helicase	P77L	130642	16467	CTA > CCA	non_synonymous	USA: California (6164);USA: Texas (1845);USA: Nevada (1230);USA: Florida (1184);USA: Missouri (924);USA: Colorado (304);USA: New Jersey (292);USA: Tennessee (257);USA: Georgia (252);USA: Illinois (247);South Africa: Gauteng (247);South Africa: Kwazulu-Natal (200);USA: North Carolina (197);USA: Utah (180);USA: Arkansas (152);USA: New York (149);USA: Arizona (148);USA: New Mexico (145);USA: Alabama…	Smyrna (23);USA: Virginia (21);USA: Hawaii (20);USA: California	Contra Costa County (19);Malawi (16);USA: Iowa (15);USA: Montana (14);USA: South Dakota (14);Angola: Luanda (13);USA: Alaska (12);USA: California	Santa Clara County (11);USA: New Hampshire (11);USA: Idaho (9);USA: Nebraska (9);USA: West Virginia (8);USA (8);USA: Maine (5);Australia: Victoria (5);USA: Vermont (5);South Africa: Freestate (4);Zimbabwe: Harare (4);USA: Wyoming (4);Iraq: Thi-Qar Province (2);Canada:Ontario (2);South Africa: KwaZulu-Natal (2);USA: California	Davis (2);USA: California	Humboldt County (1);Mozambique: Inhambane (1);USA: California	San Luis Obispo County (1);USA: New York	Brooklyn (1);USA: California	Orange County (1);China:Shanghai (1);India:Telangana (1);USA: US Virgin Islands (1);Romania: Brasov (1);USA: California	Los Angeles County (1);USA: California	Alameda County (1)
surface glycoprotein	T478K	128688	22996	AAA > ACA	non_synonymous	USA: California (6368);USA: Texas (2054);USA: Florida (1427);USA: Nevada (1324);USA: Missouri (960);USA: Colorado (371);USA: New Jersey (314);USA: Illinois (306);USA: Georgia (304);USA: Tennessee (257);South Africa: Gauteng (246);USA: Utah (224);USA: North Carolina (222);USA: New Mexico (218);South Africa: Kwazulu-Natal (198);USA: Arizona (191);USA: Ohio (187);USA: Louisiana (169);USA: Massachuse…	Santa Clara County (60);USA: California	Contra Costa County (56);USA: Oregon (47);USA: Puerto Rico (47);USA: Oklahoma (41);South Africa: Eastern Cape (36);USA: Kentucky (33);USA: Rhode Island (32);USA: Mississippi (32);USA: Delaware	Smyrna (31);USA: Virginia (23);USA: Hawaii (23);USA: South Dakota (22);USA: Iowa (16);Malawi (15);USA: New Hampshire (15);Angola: Luanda (14);USA: Montana (13);USA: Idaho (12);USA: West Virginia (12);USA: Nebraska (11);USA: Alaska (11);USA: Maine (8);USA: Vermont (7);USA: California	Alameda County (7);USA: California	Los Angeles County (5);USA: Wyoming (5);USA (4);USA: California	San Diego County (4);USA: California	Orange County (3);Zimbabwe: Harare (3);South Africa: Freestate (3);USA: California	Humboldt County (2);USA: New Mexico	OTERO (2);Iraq: Thi-Qar Province (2);USA: California	San Luis Obispo County (2);USA: California	Davis (2);Canada:Ontario (2);USA: District of Columbia (1);USA: Delaware	Seaford (1);USA: Delaware	Georgetown (1);Romania: Brasov (1);USA: Colorado	Pitkin County (1);USA: Delaware (1);USA: US Virgin Islands (1);USA: Florida	Osceola County (1);Mozambique: Maputo City (1)
ORF7a protein	V82A	128424	27639	GCT > GTT	non_synonymous	USA: California (6128);USA: Texas (1560);USA: Florida (1269);USA: Nevada (1223);USA: Missouri (882);USA: Colorado (297);USA: New Jersey (275);USA: Georgia (265);USA: Tennessee (244);South Africa: Gauteng (244);USA: Illinois (225);USA: North Carolina (207);South Africa: Kwazulu-Natal (194);USA: Utah (174);USA: Arizona (160);USA: Arkansas (140);USA: New York (133);USA: New Mexico (114);USA: Alabama…	Smyrna (16);USA: Rhode Island (16);USA: Iowa (15);Angola: Luanda (15);USA: South Dakota (14);USA: Montana (13);USA: California	Santa Clara County (13);USA: California	Contra Costa County (13);USA: Alaska (10);USA: West Virginia (9);USA: Idaho (9);USA: New Hampshire (8);USA: Nebraska (7);USA: Vermont (6);USA: Wyoming (6);USA: Maine (4);USA (4);South Africa: Freestate (3);Canada:Ontario (2);USA: California	Davis (1);Iraq: Thi-Qar Province (1);Romania: Brasov (1);USA: California	Humboldt County (1);Qatar: Doha (1);USA: District of Columbia (1);USA: Delaware (1)
ORF7a protein	T120I	125248	27753	ATA > ACA	non_synonymous	USA: California (5489);USA: Florida (940);USA: Texas (786);USA: Missouri (255);USA: Colorado (252);South Africa: Gauteng (244);USA: Tennessee (192);South Africa: Kwazulu-Natal (191);USA: Utah (156);USA: Illinois (141);USA: New Jersey (103);USA: Alabama (100);USA: North Carolina (100);USA: New Mexico (98);USA: Nevada (97);USA: Ohio (86);USA: Arkansas (85);USA: New York (85);USA: Georgia (82);USA: …	Contra Costa County (23);USA: California	Santa Clara County (19);USA: Washington (18);USA: Delaware	Smyrna (18);Malawi (17);USA: Rhode Island (15);USA: South Dakota (15);Angola: Luanda (14);USA: Iowa (14);USA: South Carolina (14);USA: Virginia (13);USA: Montana (13);USA: Hawaii (10);USA: West Virginia (10);USA: Alaska (8);USA: Nebraska (7);USA: Idaho (7);USA: New Hampshire (6);USA (6);USA: Wyoming (6);Thailand (5);USA: California	Orange County (4);Australia: Victoria (4);South Africa: Freestate (3);USA: Vermont (3);Brazil: Rio de Janeiro (2);USA: California	Davis (2);Canada:Ontario (2);Iraq: Thi-Qar Province (1);USA: California	Humboldt County (1);South Africa: KZN (1);Romania: Brasov (1);USA: Maine (1);USA: Delaware (1)
surface glycoprotein	T19R	123090	21619	AGA > ACA	non_synonymous	USA: California (3680);USA: Florida (967);USA: Texas (720);USA: Missouri (298);South Africa: Gauteng (243);USA: Tennessee (196);South Africa: Kwazulu-Natal (190);USA: Colorado (187);USA: Nevada (184);USA: Illinois (138);USA: Utah (133);USA: New Mexico (112);USA: New Jersey (111);USA: North Carolina (108);USA: Georgia (96);USA: Arkansas (83);USA: Arizona (80);USA: Alabama (74);USA: Massachusetts (…	Smyrna (22);USA: South Carolina (21);USA: Connecticut (20);USA: Rhode Island (18);USA: Washington (17);USA: South Dakota (16);USA: Iowa (15);USA: California	Contra Costa County (15);USA: Montana (14);Angola: Luanda (13);USA: Virginia (12);USA: Hawaii (10);USA: California	Santa Clara County (10);USA: West Virginia (8);USA: Idaho (7);USA (7);USA: Nebraska (7);USA: Alaska (7);USA: Wyoming (5);South Africa: Freestate (4);USA: New Hampshire (3);USA: Vermont (2);Canada:Ontario (2);USA: California	Davis (2);Iraq (1);USA: Delaware (1);Romania: Brasov (1);USA: California	Humboldt County (1);USA: Maine (1);Iraq: Thi-Qar Province (1)
nsp4	T492I	118042	10030	ATC > ACC	non_synonymous	USA: California (4689);USA: Texas (1785);USA: Florida (1069);USA: Nevada (956);USA: Missouri (921);USA: Colorado (359);USA: Massachusetts (290);USA: New Mexico (286);USA: Illinois (274);USA: New Jersey (261);USA: Utah (239);USA: Pennsylvania (225);USA: Georgia (212);USA: Tennessee (205);USA: Ohio (174);USA: New York (171);USA: Louisiana (168);USA: North Carolina (159);South Africa: Gauteng (154);…	Alameda County (114);USA: Michigan (112);USA: Arizona (107);USA: Kansas (101);USA: Maryland (91);USA: Minnesota (90);USA: South Carolina (90);USA: Rhode Island (81);USA: Alabama (80);USA: Indiana (66);USA: Washington (62);USA: California	Santa Clara County (58);USA: Wisconsin (57);USA: California	Contra Costa County (56);USA: Delaware	Smyrna (50);USA: Puerto Rico (48);USA: New Hampshire (44);USA: Oklahoma (41);Peru:Lima (36);USA: Oregon (33);USA: Mississippi (32);USA: Maine (32);South Africa: Eastern Cape (31);USA: Kentucky (27);USA: Virginia (25);USA: South Dakota (21);USA: Hawaii (19);USA: Iowa (17);USA: Montana (14);USA: California	Los Angeles County (12);USA: Idaho (12);USA: West Virginia (11);USA: Vermont (10);USA: Nebraska (9);USA (8);Angola: Luanda (8);India:Telangana (6);USA: California	San Diego County (5);USA: Alaska (5);USA: California	Orange County (4);USA: California	Humboldt County (4);USA: Wyoming (4);Peru: Lima (3);USA: Delaware	Dover (3);USA: California	San Luis Obispo County (3);South Africa: Freestate (2);USA: Delaware	Seaford (2);USA: New Mexico	OTERO (2);South Africa (2);USA: District of Columbia (1);USA: Delaware	County Sussex (1);USA: Colorado	Pitkin County (1);USA: Delaware	Georgetown (1);USA: Delaware	New Castle County (1);USA: Florida	Osceola County (1);USA: Delaware	Sussex County (1);USA: US Virgin Islands (1);South Africa: Western Cape (1);Iraq: Thi-Qar Province (1);Malawi (1)
nsp4	D144D	113780	8987	GAT > GAC	synonymous	USA: California (4204);USA: Texas (1106);USA: Missouri (904);USA: Nevada (874);USA: Florida (647);USA: Colorado (286);USA: Tennessee (187);USA: Illinois (180);USA: Utah (166);USA: New Jersey (161);USA: Georgia (157);South Africa: Gauteng (148);South Africa: Kwazulu-Natal (137);USA: North Carolina (135);USA: Arkansas (123);USA: New Mexico (98);USA: New York (94);USA: South Carolina (86);USA: Kansa…	Smyrna (13);Angola: Luanda (9);USA: Idaho (8);USA: Nebraska (7);USA: West Virginia (7);USA: New Hampshire (6);USA: California	Santa Clara County (6);USA: Alaska (6);USA: Vermont (5);USA: Maine (5);USA: Rhode Island (5);USA: Wyoming (5);USA: California	Contra Costa County (4);South Africa: Freestate (3);USA (3);Iraq: Thi-Qar Province (2);USA: California	Orange County (2);USA: California	Los Angeles County (1);USA: California	Humboldt County (1);USA: California	Alameda County (1);South Africa: Western Cape (1)
nsp4	V167L	113563	9054	TTA > GTA	non_synonymous	USA: California (4167);USA: Texas (1102);USA: Missouri (905);USA: Nevada (879);USA: Florida (647);USA: Colorado (285);USA: Tennessee (187);USA: Illinois (178);USA: Utah (167);USA: New Jersey (161);USA: Georgia (159);South Africa: Gauteng (150);South Africa: Kwazulu-Natal (138);USA: North Carolina (135);USA: Arkansas (122);USA: New Mexico (94);USA: New York (94);USA: South Carolina (87);USA: Kansa…	Smyrna (13);Angola: Luanda (9);USA: Idaho (8);USA: Alaska (7);USA: Nebraska (7);USA: West Virginia (7);USA: New Hampshire (6);USA: Vermont (5);USA: California	Contra Costa County (5);USA: Wyoming (5);USA: Rhode Island (5);USA (5);South Africa: Freestate (4);USA: California	Santa Clara County (4);USA: Maine (3);Iraq: Thi-Qar Province (2);Peru:Lima (1);USA: California	Humboldt County (1);Malawi (1);Australia: Victoria (1)
nsp3	A488S	113492	4182	TCT > GCT	non_synonymous	USA: California (4244);USA: Texas (1131);USA: Missouri (920);USA: Nevada (903);USA: Florida (648);USA: Colorado (287);USA: Tennessee (188);USA: Illinois (186);USA: Utah (170);USA: Georgia (167);USA: New Jersey (165);South Africa: Gauteng (149);USA: North Carolina (137);South Africa: Kwazulu-Natal (137);USA: Arkansas (127);USA: New York (95);USA: New Mexico (93);USA: South Carolina (90);USA: Kansa…	Smyrna (13);USA: Nebraska (8);USA: Idaho (8);USA: West Virginia (7);USA: New Hampshire (6);USA: Vermont (5);USA: Alaska (5);USA: Maine (4);USA: California	Santa Clara County (4);USA: Rhode Island (4);USA: Wyoming (4);USA: California	Contra Costa County (4);South Africa: Freestate (2);USA (2);Iraq: Thi-Qar Province (2);Australia: Victoria (1);USA: California	Humboldt County (1)
nsp6	V120V	113439	11333	GTG > GTA	synonymous	USA: California (4177);USA: Texas (1038);USA: Missouri (808);USA: Nevada (760);USA: Florida (616);USA: Colorado (282);USA: Tennessee (180);USA: Illinois (171);South Africa: Gauteng (154);USA: Utah (154);USA: New Jersey (149);USA: Georgia (148);South Africa: Kwazulu-Natal (142);USA: North Carolina (128);USA: Arkansas (119);USA: New York (93);USA: New Mexico (89);USA: Kansas (77);USA: Alabama (75);…	Smyrna (12);Angola: Luanda (12);USA: Idaho (8);USA: Nebraska (7);USA: West Virginia (7);USA: Wyoming (6);USA: New Hampshire (6);USA: Vermont (5);USA: Rhode Island (5);USA: California	Contra Costa County (4);USA: Maine (4);USA: Alaska (4);USA: California	Santa Clara County (4);USA (3);South Africa: Freestate (3);Iraq: Thi-Qar Province (1);USA: California	Humboldt County (1);USA: US Virgin Islands (1);Malawi (1)
nsp3	P1469S	112927	7125	TCT > CCT	non_synonymous	USA: California (4202);USA: Texas (1143);USA: Missouri (901);USA: Nevada (882);USA: Florida (643);USA: Colorado (282);USA: Tennessee (180);USA: Illinois (175);USA: New Jersey (173);USA: Utah (161);USA: Georgia (160);South Africa: Gauteng (150);USA: North Carolina (142);South Africa: Kwazulu-Natal (135);USA: Arkansas (120);USA: New Mexico (104);USA: New York (98);USA: South Carolina (88);USA: Loui…	Smyrna (15);USA: Iowa (14);USA: Hawaii (14);USA: South Dakota (13);USA: Montana (13);Angola: Luanda (10);USA: Idaho (8);USA: West Virginia (7);USA: Nebraska (7);USA: California	Contra Costa County (6);USA: New Hampshire (6);USA: Alaska (5);Brazil:Rio Grande do Sul	Taquara (5);USA: Rhode Island (5);USA: Wyoming (4);USA: Vermont (4);USA: California	Santa Clara County (4);USA: Maine (4);Peru: Lima (3);Iraq: Thi-Qar Province (2);Brazil:Rio Grande do Sul	Morro Reuter (2);USA (2);South Africa: Freestate (2);USA: California	San Luis Obispo County (1);Brazil:Rio Grande do Sul	Sao Sebastiao Do Cai (1);South Africa (1);Brazil:Rio Grande do Sul	Novo Hamburgo (1);Brazil:Rio Grande do Sul	Sapiranga (1);Brazil:Rio Grande do Sul	Alto Feliz (1);USA: California	Orange County (1);USA: Delaware (1);Brazil:Rio Grande do Sul	Tupandi (1);USA: California	Humboldt County (1)
ORF7b	T40I	112880	27875	ATT > ACT	non_synonymous	USA: California (4141);USA: Texas (1108);USA: Missouri (883);USA: Nevada (875);USA: Florida (642);USA: Colorado (273);USA: Tennessee (185);USA: Illinois (184);USA: Utah (170);USA: Georgia (163);USA: New Jersey (160);South Africa: Gauteng (154);South Africa: Kwazulu-Natal (141);USA: North Carolina (136);USA: Arkansas (126);USA: New York (94);USA: New Mexico (94);USA: South Carolina (86);USA: Kansa…	Smyrna (13);USA: Nebraska (8);USA: West Virginia (8);USA: Idaho (8);USA: Rhode Island (7);USA: New Hampshire (6);USA (5);USA: Alaska (5);USA: Vermont (5);Israel (4);USA: Wyoming (4);USA: California	Contra Costa County (4);USA: California	Santa Clara County (4);USA: Maine (4);Peru:Amazonas (3);USA: California	Palo Alto (3);South Africa: Freestate (2);Canada: Ontario (2);Iraq: Thi-Qar Province (2);Peru:Lima (1);USA: New York	Brooklyn (1);Australia: Victoria (1);USA: California	Alameda County (1);Qatar: Doha (1);Malawi (1);USA: District of Columbia (1);USA: California	Orange County (1);USA: California	Humboldt County (1)
nucleocapsid phosphoprotein	G215C	112664	28917	TGT > GGT	non_synonymous	USA: California (4199);USA: Texas (1021);USA: Nevada (829);USA: Missouri (758);USA: Florida (630);USA: Colorado (288);USA: Tennessee (182);USA: Utah (169);USA: New Jersey (154);USA: Illinois (152);USA: Georgia (149);South Africa: Gauteng (146);USA: North Carolina (134);South Africa: Kwazulu-Natal (133);USA: Arkansas (119);USA: New Mexico (94);USA: New York (90);USA: South Carolina (78);USA: Alaba…	Smyrna (13);USA: Connecticut (13);USA: Hawaii (13);USA: Idaho (8);USA: West Virginia (8);USA: Nebraska (7);Angola: Luanda (7);USA: New Hampshire (6);USA: Wyoming (6);USA: Alaska (5);USA (5);USA: Vermont (5);USA: California	Contra Costa County (4);USA: Rhode Island (4);USA: Maine (4);USA: California	Santa Clara County (4);USA: California	Humboldt County (1);USA: US Virgin Islands (1);Iraq: Thi-Qar Province (1);South Africa: Freestate (1)
nsp3	P1228L	112180	6403	CTA > CCA	non_synonymous	USA: California (3306);USA: Texas (1108);USA: Missouri (919);USA: Nevada (907);USA: Florida (661);USA: Colorado (237);USA: Tennessee (189);USA: Illinois (187);USA: Utah (175);USA: Georgia (170);USA: New Jersey (165);South Africa: Gauteng (147);USA: North Carolina (141);South Africa: Kwazulu-Natal (137);USA: Arkansas (124);USA: New Mexico (94);USA: New York (92);USA: South Carolina (89);USA: Kansa…	Smyrna (14);USA: Vermont (12);Angola: Luanda (12);Israel (11);USA: West Virginia (9);USA: Idaho (8);USA: Nebraska (7);USA: Rhode Island (5);USA: Alaska (5);USA: California	Santa Clara County (5);USA: New Hampshire (5);USA: California	Contra Costa County (4);USA: Maine (4);USA: Wyoming (4);USA (3);South Africa: Freestate (2);Australia: Victoria (2);Iraq: Thi-Qar Province (1);USA: California	Alameda County (1);USA: California	Humboldt County (1);USA: California	Los Angeles County (1);USA: California	San Diego (1)
nsp6	T77A	111938	11202	GCT > ACT	non_synonymous	USA: California (2072);USA: Texas (1024);USA: Missouri (880);USA: Nevada (852);USA: Florida (638);USA: Colorado (200);USA: Tennessee (185);USA: Illinois (178);USA: Utah (165);USA: Georgia (161);USA: New Jersey (156);South Africa: Gauteng (148);South Africa: Kwazulu-Natal (145);USA: North Carolina (133);USA: Arkansas (121);USA: New Mexico (93);USA: South Carolina (82);USA: Louisiana (79);USA: Kans…	Smyrna (13);USA: Idaho (8);USA: Nebraska (7);USA: West Virginia (7);USA: California	Santa Clara County (7);USA: New Hampshire (6);USA: Wyoming (6);USA: Rhode Island (5);USA: Vermont (4);USA: Maine (4);South Africa: KZN (4);USA: California	Contra Costa County (4);USA: Alaska (4);South Africa: Freestate (3);USA (2);Iraq: Thi-Qar Province (1);USA: District of Columbia (1);USA: California	San Luis Obispo County (1);USA: California	Humboldt County (1)
3'-to-5' exonuclease	A394V	109110	19221	GTT > GCT	non_synonymous	USA: California (3936);USA: Florida (466);USA: Texas (461);USA: Missouri (241);USA: Colorado (239);South Africa: Gauteng (148);USA: Tennessee (143);South Africa: Kwazulu-Natal (133);USA: Utah (122);USA: Illinois (95);USA: New Mexico (77);USA: Alabama (74);USA: Arkansas (67);USA: North Carolina (67);USA: New Jersey (65);USA: Nevada (62);USA: Georgia (59);USA: New York (59);USA: Wisconsin (48);USA:…	Smyrna (13);USA: Virginia (12);USA: South Carolina (12);USA: Washington (11);USA: Hawaii (8);Angola: Luanda (7);USA: West Virginia (7);USA: Idaho (7);USA: Nebraska (6);USA: Rhode Island (5);USA: Wyoming (4);USA: California	Santa Clara County (4);USA: California	Contra Costa County (4);USA: Alaska (4);USA: New Hampshire (3);USA (3);USA: Connecticut (3);South Africa: Freestate (2);USA: Maine (2);Peru:Lima (2);USA: Vermont (2);USA: US Virgin Islands (1);USA: California	Humboldt County (1);Qatar: Doha (1);Iraq: Thi-Qar Province (1);Turkey: Ankara (1)
nucleocapsid phosphoprotein	D63G	102294	28462	GGC > GAC	non_synonymous	USA: California (6121);USA: Texas (1585);USA: Florida (1315);USA: Nevada (1191);USA: Missouri (825);USA: Colorado (303);USA: New Jersey (283);USA: Georgia (262);USA: Tennessee (252);South Africa: Gauteng (244);USA: Illinois (224);USA: North Carolina (210);South Africa: Kwazulu-Natal (199);USA: Utah (179);USA: Arizona (140);USA: New York (139);USA: Arkansas (138);USA: New Mexico (121);USA: Alabama…	Smyrna (24);Malawi (22);USA: Hawaii (22);USA: Maryland (21);USA: Rhode Island (19);USA: Virginia (18);Angola: Luanda (17);USA: South Dakota (16);USA: Iowa (15);USA: California	Contra Costa County (15);USA: Montana (14);USA: Alaska (13);USA: California	Santa Clara County (10);USA: West Virginia (9);USA: Nebraska (9);USA: Idaho (9);USA: New Hampshire (8);USA: Wyoming (7);USA (6);Zimbabwe: Harare (4);USA: Vermont (4);USA: Maine (4);USA: California	Davis (2);South Africa: Freestate (2);USA: Delaware (1);USA: California	Humboldt County (1);USA: US Virgin Islands (1)
surface glycoprotein	T95I	89672	21847	ATT > ACT	non_synonymous	USA: California (1331);USA: Florida (777);USA: Texas (634);USA: Rhode Island (499);USA: Connecticut (458);USA: Pennsylvania (444);USA: New York (437);USA: Massachusetts (397);USA: New Jersey (341);USA: Delaware	Smyrna (244);USA: Maryland (237);USA: New Mexico (155);USA: North Carolina (147);USA: Illinois (100);USA: New Hampshire (99);USA: Nevada (95);USA: Maine (91);USA: Michigan (73);USA: Georgia (71);USA: Tennessee (60);USA: Ohio (53);USA: Alabama (53);USA: Arizona (50);USA: Colorado (46);USA: Utah (45);USA: Puerto Rico (41);USA: Vermont (36);USA: Missouri (34);USA: California	Humboldt County (30);USA: California	Santa Clara County (29);USA: Indiana (28);USA: California	Contra Costa County (27);USA: Virginia (25);USA: Minnesota (24);USA: Wisconsin (23);USA: South Carolina (22);USA: Washington (20);USA: Oregon (19);USA: California	San Luis Obispo County (18);South Africa: Kwazulu-Natal (17);USA: Louisiana (15);USA: Arkansas (11);South Africa: Eastern Cape (10);USA: California	Los Angeles County (10);USA: California	Orange County (8);South Korea (8);USA: Kansas (8);USA: South Dakota (7);USA: District of Columbia (7);Australia: Victoria (7);USA: California	San Francisco County (7);USA: Iowa (7);USA: Hawaii (6);USA (5);USA: California	Alameda County (5);Angola: Luanda (5);USA: Kentucky (5);USA: Oklahoma (4);Israel (4);South Africa: Gauteng (4);United Kingdom:England (3);USA: Mississippi (3);Peru:Lima (2);Australia: Tasmania (2);USA: Delaware	Newark (2);Canada: Ontario (2);Mozambique: Maputo Cicade (2);USA: Delaware	New Castle (2);South Africa: Western Cape (2);USA: West Virginia (2);USA: Delaware (2);USA: Delaware	Dover (2);USA: Delaware	Wilmington (1);USA: Delaware	Georgetown (1);Zimbabwe: Harare (1);USA: Colorado	Mesa (1);USA: Wyoming (1);Canada:Ontario (1);USA: Delaware	New Castle County (1);Qatar: Doha (1);USA: Delaware	Kent County (1);USA: California	Davis (1);USA: Texas	Hidalgo County (1);USA: Delaware	Milford (1);USA: Montana (1);USA: Illinois	Cook County (1);USA: Alaska (1);Malawi (1);USA: California	San Diego County (1);USA: Idaho (1);USA: Oregon	Multnomah County (1)
surface glycoprotein	D950N	89225	24411	AAT > GAT	non_synonymous	USA: California (5081);USA: Florida (609);USA: Texas (595);USA: Colorado (216);USA: Missouri (125);USA: Tennessee (118);USA: New York (96);USA: Alabama (86);USA: Utah (81);USA: Illinois (75);USA: New Jersey (73);USA: North Carolina (67);USA: Nevada (59);USA: Arkansas (56);USA: Georgia (53);USA: Wisconsin (48);South Africa: Kwazulu-Natal (47);USA: New Mexico (44);USA: Massachusetts (42);USA: Arizo…	Smyrna (22);USA: Minnesota (22);USA: Indiana (21);USA: Oklahoma (20);USA: Pennsylvania (19);USA: Kansas (18);USA: Rhode Island (17);USA: Louisiana (17);USA: Michigan (17);USA: Oregon (16);USA: California	Contra Costa County (16);USA: Connecticut (15);USA: Maryland (15);USA: Mississippi (14);USA: Kentucky (13);USA: Ohio (12);USA: Montana (12);USA: South Carolina (11);USA: Iowa (11);USA: California	Santa Clara County (10);USA: Virginia (8);USA: Washington (8);USA: South Dakota (7);USA: Alaska (7);USA: California	San Luis Obispo County (7);USA: Maine (6);USA: Idaho (6);USA: Nebraska (5);USA (5);USA: Hawaii (5);Angola: Luanda (4);Zimbabwe: Harare (4);USA: Wyoming (4);USA: New Hampshire (3);USA: California	Los Angeles County (3);USA: West Virginia (3);Iraq: Thi-Qar Province (2);South Africa: Eastern Cape (2);USA: California	Davis (2);USA: Delaware (1);USA: US Virgin Islands (1);USA: Vermont (1);USA: California	Humboldt County (1);South Africa: Freestate (1)
nsp3	A1711V	83712	7852	GTT > GCT	non_synonymous	USA: Utah (52);USA: California (49);USA: Texas (32);USA: Colorado (8);USA: Massachusetts (7);USA: Arizona (6);USA: Rhode Island (6);USA: Wisconsin (5);USA: Minnesota (4);USA: Florida (4);USA: New Mexico (4);USA: Missouri (3);USA: Delaware	Smyrna (3);USA: Louisiana (3);USA: Delaware	Sussex County (2);USA: California	Contra Costa County (2);South Africa: Eastern Cape (2);USA: New Jersey (2);USA: North Carolina (2);USA: Colorado	Mesa (2);USA: Arkansas (2);USA: South Carolina (1);USA: Washington (1);USA: Oregon (1);USA: South Dakota (1);USA: New York (1);USA: Pennsylvania (1);USA: Kentucky (1);USA: Illinois (1);USA: Oklahoma (1);USA: Tennessee (1);USA: Maine (1);USA: Nevada (1);USA: Indiana (1)
nsp6	F108L	77279	11297	TTG > TTT	non_synonymous	USA: Texas (1825);USA: Florida (1343);USA: Rhode Island (1222);USA: Delaware	Smyrna (1045);USA: New Mexico (1044);USA: California (919);USA: Massachusetts (755);USA: Pennsylvania (558);USA: Maryland (417);South Africa: KwaZulu-Natal (321);USA: Colorado (300);USA: Georgia (262);USA: Michigan (260);Malawi (240);USA: North Carolina (239);USA: Minnesota (232);USA: Utah (207);South Africa: Kwazulu-Natal (197);South Africa: Western Cape (157);USA: South Dakota (152);USA: Califo…	Contra Costa County (148);South Africa: Eastern Cape (140);USA: New York (133);USA: Illinois (122);USA: California	Humboldt County (118);USA: Tennessee (118);USA: Connecticut (117);USA: New Jersey (112);Angola: Luanda (99);South Africa: Freestate (86);USA: California	San Luis Obispo County (83);USA: District of Columbia (82);South Africa: Gauteng (76);USA: Vermont (75);USA: New Hampshire (72);USA: Arizona (67);USA: Virginia (67);USA (65);USA: Oregon (64);USA: Indiana (55);USA: Ohio (44);Zimbabwe: Masvingo (43);USA: Maine (42);USA: California	Santa Clara County (39);USA: West Virginia (33);USA: Louisiana (32);USA: Washington (30);USA: Alabama (27);USA: Puerto Rico (26);Zimbabwe: Bindura (25);USA: South Carolina (23);USA: California	Los Angeles County (22);South Africa: Western Cape	Knysna (22);South Africa: Eastern Cape	Nelson Mandela Bay (21);USA: California	Orange County (17);South Africa: KwaZulu-Natal	iLembe (17);USA: Kentucky (17);South Africa: Eastern Cape	Nelson Mandela Bay Metropolitan Municipality (17);USA: Idaho (17);Mozambique: Cidade (16);Mozambique: Inhambane (16);South Africa: Eastern Cape	Sarah Baartman (16);South Africa: KwaZulu-Natal	eThekwini (16);USA: Missouri (16);USA: Wisconsin (15);USA: Nevada (15);USA: Oklahoma (15);Mozambique: Maputo City (14);South Africa: Western Cape	George (14);South Africa: KwaZulu-Natal	Ugu (13);USA: Iowa (12);USA: Hawaii (12);Peru:Lima (12);South Africa: KwaZulu-Natal	uMkhanyakude (12);South Africa: Western Cape	Bitou (11);USA: Kansas (10);Zimbabwe: Harare (10);USA: Arkansas (9);South Africa: KwaZulu-Natal	Harry Gwala (9);Mozambique: Maputo Provincia (9);USA: Mississippi (9);USA: Montana (8);USA: Colorado	Mesa (8);South Africa: KwaZulu-Natal	King Cetshwayo (7);USA: Nebraska (7);USA: California	San Diego County (6);Iraq (5);Iraq: Erbil (5);Mozambique: Maputo province (5);Mozambique: Tete (5);United Kingdom (5);Mozambique: Niassa (5);USA: Delaware	New Castle County (5);South Africa (4);Peru: Lima (4);South Africa: KwaZulu-Natal	uThukela (4);South Africa: Western Cape	Garden Route (4);Mozambique: Gaza (4);Mozambique: Maputo Cicade (4);South Africa: KwaZulu-Natal	Amathole (4);Italy: Borgo Picenze	L' Aquila (3);Mozambique: Maputo Cidade (3);Australia: Victoria (3);Philippines:Taguig City (3);USA: Delaware	Newark (3);South Africa: Eastern Cape	Sarah Baartman District Municipality (2);USA: Alaska (2);Philippines:Tanay	Rizal	CALABARZON (2);USA: Massachusetts	Suffolk County (2);USA: Delaware (2);USA: Delaware	Milford (2);USA: Delaware	New Castle (2);USA: Delaware	Dover (2);USA: Wyoming (2);South Africa: Eastern Cape	Chris Hani (2);USA: Delaware	Kent County (2);Angola: Samba (1);Philippines:Indang	Cavite	CALABARZON (1);Germany:Marburg (1);Philippines:Caloocan City (1);South Africa: Western Cape	Mossel Bay (1);Bangladesh (1);USA: New Mexico	BERNALILLO (1);USA: Delaware	Wilmington (1);Japan (1);South Africa: KwaZulu-Natal	Ugu (1);Philippines:Paco	Manila City (1);Australia: Melbourne (1);USA: Delaware
nsp6	G107S	75206	11292	AGT > GGT	non_synonymous	USA: Texas (1819);USA: Florida (1341);USA: Rhode Island (1217);USA: Delaware	Smyrna (1046);USA: New Mexico (1045);USA: California (912);USA: Massachusetts (750);USA: Pennsylvania (553);USA: Maryland (364);South Africa: KwaZulu-Natal (315);USA: Colorado (299);USA: Georgia (262);USA: Michigan (254);USA: North Carolina (241);Malawi (235);USA: Minnesota (231);USA: Utah (207);South Africa: Kwazulu-Natal (194);USA: South Dakota (152);South Africa: Western Cape (149);USA: Califo…	Contra Costa County (142);South Africa: Eastern Cape (137);USA: New York (131);USA: Illinois (120);USA: Tennessee (118);USA: California	Humboldt County (115);USA: Connecticut (112);USA: New Jersey (112);Angola: Luanda (105);South Africa: Freestate (86);USA: California	San Luis Obispo County (83);USA: District of Columbia (82);South Africa: Gauteng (76);USA: Vermont (73);USA: New Hampshire (69);USA: Virginia (68);USA (66);USA: Arizona (66);USA: Oregon (65);USA: Indiana (55);USA: Ohio (43);Zimbabwe: Masvingo (43);USA: Maine (42);USA: California	Santa Clara County (38);USA: West Virginia (33);USA: Louisiana (32);USA: Alabama (27);USA: Puerto Rico (26);Zimbabwe: Bindura (24);USA: South Carolina (22);South Africa: Western Cape	Knysna (22);USA: California	Los Angeles County (22);USA: Washington (21);South Africa: Eastern Cape	Nelson Mandela Bay (21);South Africa: Eastern Cape	Nelson Mandela Bay Metropolitan Municipality (17);South Africa: KwaZulu-Natal	iLembe (17);USA: Kentucky (17);USA: Idaho (17);USA: California	Orange County (17);Mozambique: Inhambane (16);USA: Missouri (16);Mozambique: Cidade (16);South Africa: Eastern Cape	Sarah Baartman (16);USA: Nevada (15);USA: Oklahoma (15);South Africa: KwaZulu-Natal	eThekwini (15);USA: Wisconsin (14);South Africa: Western Cape	George (14);Mozambique: Maputo City (13);South Africa: KwaZulu-Natal	Ugu (13);South Africa: KwaZulu-Natal	uMkhanyakude (12);Peru:Lima (12);USA: Iowa (12);USA: Hawaii (12);Mozambique: Maputo Provincia (11);South Africa: Western Cape	Bitou (11);USA: Kansas (10);USA: Mississippi (9);Zimbabwe: Harare (9);South Africa: KwaZulu-Natal	Harry Gwala (9);USA: Arkansas (9);USA: Montana (8);USA: Colorado	Mesa (7);USA: Nebraska (7);South Africa: KwaZulu-Natal	King Cetshwayo (7);USA: California	San Diego County (6);Iraq (6);Iraq: Erbil (5);USA: Delaware	New Castle County (5);Mozambique: Tete (5);Mozambique: Maputo province (5);South Africa (5);Mozambique: Niassa (5);United Kingdom (5);South Africa: KwaZulu-Natal	uThukela (4);South Africa: KwaZulu-Natal	Amathole (4);Peru: Lima (4);South Africa: Western Cape	Garden Route (4);USA: California	Madera County (4);Philippines:Taguig City (3);USA: Delaware	Newark (3);Mozambique: Gaza (3);Mozambique: Maputo Cicade (3);Mozambique: Maputo Cidade (3);Australia: Victoria (3);Italy: Borgo Picenze	L' Aquila (3);USA: Delaware	Dover (2);USA: Wyoming (2);USA: Delaware	Milford (2);USA: Alaska (2);USA: Delaware (2);Philippines:Tanay	Rizal	CALABARZON (2);South Africa: Eastern Cape	Chris Hani (2);USA: Delaware	Kent County (2);USA: Massachusetts	Suffolk County (2);USA: Delaware	New Castle (2);South Africa: Eastern Cape	Sarah Baartman District Municipality (2);Philippines:Quezon City (1);USA: Delaware	Wilmington (1);Italy:Abruzzo (1);Philippines:Paco	Manila City (1);Australia: Melbourne (1);USA: Illinois	Cook County (1);USA: Pennsylvania	Philadelphia (1);Philippines:Navotas City (1);USA: Florida	Miami-Dade County (1);Philippines:Caloocan City (1);South Africa: KwaZulu-Natal	Ugu (1);South Africa: KwaZulu-Natal
surface glycoprotein	A222V	74131	22228	GTT > GCT	non_synonymous	USA: California (834);USA: Florida (301);USA: Texas (243);South Africa: Gauteng (78);USA: New Mexico (64);South Africa: Kwazulu-Natal (47);Qatar: Doha (44);Australia: Victoria (38);USA: Arizona (38);USA: Utah (31);USA: Tennessee (29);USA: Colorado (29);USA: Pennsylvania (25);USA: New Jersey (24);USA: North Carolina (24);USA: Massachusetts (24);USA: Georgia (22);USA: New York (20);USA: Illinois (1…	San Luis Obispo County (14);USA: Michigan (12);USA: Nevada (12);Canada: Ontario (11);USA: Maryland (10);Peru:Lima (10);USA: Ohio (9);USA: Delaware	Smyrna (8);Italy:Verona (8);USA: Rhode Island (8);USA: Arkansas (8);USA: California	Contra Costa County (7);USA: Wisconsin (7);USA: Kentucky (7);Malawi (6);USA: Virginia (6);USA: Louisiana (6);USA: Oklahoma (5);USA: Minnesota (5);USA: California	Orange County (5);Israel (5);South Africa: Eastern Cape (5);USA: South Dakota (5);USA: California	Santa Clara County (4);USA: Indiana (4);USA: California	Alameda County (4);South Africa: Freestate (3);USA: Puerto Rico (3);Angola: Luanda (3);Canada:Ontario (2);USA: Alaska (2);USA: Missouri (2);USA: Mississippi (2);USA: Oregon (2);USA: South Carolina (2);South Africa: KwaZulu-Natal (1);USA: California	San Diego (1);USA: California	Humboldt County (1);USA: Kansas (1);USA: Idaho (1);USA: Vermont (1);South Africa: Western Cape (1);USA: Hawaii (1);South Africa: KZN (1);Iraq (1);Brazil: Rio de Janeiro (1);USA: California	San Diego County (1);USA: Colorado	Mesa (1);USA: Montana	Hamilton (1);USA: California	San Francisco County (1);USA: California	Los Angeles County (1);USA: West Virginia (1);USA: Nebraska (1);USA: California	San Joaquin County (1)
helicase	K460R	65247	17616	AGG > AAG	non_synonymous	USA: Florida (1277);USA: California (640);USA: Texas (588);USA: Massachusetts (498);USA: Rhode Island (313);USA: New Mexico (291);USA: Pennsylvania (256);USA: Delaware	Smyrna (223);USA: Ohio (201);USA: Illinois (192);USA: Minnesota (190);USA: Michigan (186);USA: New Jersey (142);USA: New York (142);USA: Maryland (141);USA: Connecticut (107);USA: New Hampshire (100);USA: Georgia (84);USA: South Dakota (83);USA: Vermont (78);USA: Colorado (78);USA: Nevada (69);USA: Arizona (65);USA: Utah (61);USA: Maine (44);USA: North Carolina (41);USA: Washington (37);USA: Miss…	San Luis Obispo County (28);USA: Oregon (23);USA: California	Contra Costa County (23);USA (19);USA: Hawaii (19);USA: West Virginia (18);USA: District of Columbia (18);USA: Indiana (17);USA: South Carolina (16);USA: California	Santa Clara County (15);USA: Virginia (14);USA: Louisiana (12);Canada: Ontario (10);USA: Tennessee (9);USA: California	Los Angeles County (9);USA: Alabama (8);USA: California	San Diego (7);USA: Puerto Rico (7);USA: Arkansas (7);USA: California	Orange County (6);USA: Idaho (6);USA: Wisconsin (5);USA: Kansas (5);USA: Colorado	Mesa (5);USA: Delaware	New Castle County (4);USA: Nebraska (4);USA: Kentucky (4);USA: Iowa (3);Israel (3);USA: Mississippi (3);USA: Montana (3);Iraq (3);Angola: Luanda (3);USA: California	Alameda County (3);USA: California	Humboldt County (3);USA: California	San Diego County (3);USA: California	Davis (2);USA: Maryland	Rockville (2);Germany:Marburg (1);Australia: Melbourne (1);USA: Alaska (1);Philippines:Taguig City (1);Malawi (1);Italy: Friuli Venezia Giulia	Airport (1);Australia: Victoria (1);Peru:Callao (1)
ORF10 protein	V30L	63667	29646	TTA > GTA	non_synonymous	Italy:Verona (18);USA: California (14);USA: Arizona (11);USA: Texas (10);USA: Utah (10);USA: Florida (10);USA: Missouri (7);Israel (6);USA: Maryland (5);USA: New Jersey (4);USA: Louisiana (3);USA: Massachusetts (3);USA: New Hampshire (3);Peru:Lima (3);Australia: Victoria (3);USA: Pennsylvania (2);Angola: Luanda (2);USA: California	Contra Costa County (2);Qatar: Doha (2);USA: North Carolina (2);USA: Michigan (2);USA: California	Alameda County (2);USA: New Mexico (2);USA: New York (2);Mozambique: Gaza (1);USA: Delaware	New Castle County (1);USA: Puerto Rico (1);USA: Nevada (1);USA: Kentucky (1);USA: California	Santa Clara County (1);South Africa: Freestate (1);South Africa: Western Cape (1);Iraq (1);USA: Indiana (1);USA: Colorado (1)
nsp3	T1189T	63447	6287	ACT > ACC	synonymous	USA: Texas (26);USA: Maryland (16);USA: California (15);USA: Florida (14);USA: Utah (12);USA: Arizona (10);USA: Michigan (8);Italy:Verona (8);USA: Pennsylvania (7);USA: Delaware	Smyrna (6);Thailand (5);USA: Virginia (5);USA: Ohio (5);USA: Massachusetts (5);Israel (5);USA: Tennessee (4);USA: Louisiana (4);USA: California	Contra Costa County (3);Peru:Lima (3);USA: New Jersey (3);USA: Minnesota (2);USA: Georgia (2);USA: Kansas (2);USA: New Mexico (2);USA: North Carolina (2);USA: Rhode Island (2);Australia: Victoria (2);Angola: Luanda (2);USA: New York (2);USA: Colorado (1);USA: Indiana (1);USA: Kentucky (1);USA: California	Santa Clara County (1);USA: Delaware	county New Castle (1);USA: Delaware	county Sussex (1);USA: Delaware	County Sussex (1);USA: Connecticut (1);USA: California	Alameda County (1);South Africa: Kwazulu-Natal (1);Qatar: Doha (1);USA: District of Columbia (1);USA: Montana	Hamilton (1);South Africa (1);USA: South Dakota (1);Iraq (1);Turkey: Ankara (1);USA: Missouri (1);China:Yunnan (1);USA: California	Humboldt County (1);USA: New Hampshire (1)
membrane glycoprotein	L93L	62743	26802	CTG > CTC	synonymous	USA: Arizona (11);USA: Utah (8);Italy:Verona (8);Israel (7);USA: Texas (6);Thailand (5);USA: New Jersey (5);USA: California (4);Peru:Lima (3);USA: Florida (2);USA: California	Contra Costa County (2);USA: Pennsylvania (2);Angola: Luanda (2);USA: North Carolina (2);USA: Massachusetts (1);USA: New York (1);USA: California	Alameda County (1);Iraq (1);USA: Hawaii (1);Qatar: Doha (1);USA: Kentucky (1)
nucleocapsid phosphoprotein	A220V	62603	28933	GTT > GCT	non_synonymous	USA: Arizona (11);Italy:Verona (8);USA: Utah (8);USA: North Carolina (6);Israel (6);USA: California (5);USA: Massachusetts (3);Peru:Lima (3);USA: Pennsylvania (3);USA: New Jersey (2);South Africa: KwaZulu-Natal (2);USA: Florida (2);Angola: Luanda (2);Australia: Victoria (2);USA: California	Contra Costa County (2);USA: Colorado (1);USA: Virginia (1);USA: Maryland (1);USA: California	Santa Clara County (1);USA: Connecticut (1);USA: Kentucky (1);Iran: Karaj (1);USA: California	Alameda County (1);Qatar: Doha (1);Iraq (1);South Africa: Kwazulu-Natal (1)
leader protein	V60V	62579	446	GTC > GTT	synonymous	USA: Arizona (10);USA: Utah (8);Italy:Verona (8);USA: California	Orange County (6);Israel (6);USA: California (4);Peru:Lima (3);USA: Pennsylvania (3);Iraq (2);USA: California	Alameda County (2);USA: North Carolina (2);Angola: Luanda (2);USA: Florida (2);USA: New Jersey (2);South Africa: Eastern Cape (2);USA: California	Contra Costa County (2);USA: Massachusetts (1);USA: Kentucky (1);Qatar: Doha (1)
2'-O-ribose methyltransferase	A199A	62438	21256	GCC > GCG	synonymous	USA: Maryland (162);Australia: Victoria (57);USA: California	Orange County (46);USA: Florida (16);USA: Texas (15);USA: California (13);USA: Utah (11);USA: Arizona (11);USA: California	Santa Clara County (8);USA: Massachusetts (8);Italy:Verona (8);Israel (6);USA: Michigan (4);USA: North Carolina (3);Iraq (3);USA: Virginia (3);USA: Pennsylvania (3);USA: New York (3);Peru:Lima (3);USA: Illinois (3);USA: New Hampshire (3);USA: Alabama (2);Angola: Luanda (2);USA: California	Alameda County (2);USA: California	San Diego (2);USA: California	Contra Costa County (2);USA: New Jersey (2);Qatar: Doha (2);USA: Delaware	Smyrna (1);USA: Georgia (1);USA: South Carolina (1);Brazil (1);USA: New Mexico (1);USA: Kentucky (1);USA: Florida	Miami-Dade County (1)
ORF3a protein	Q57H	61734	25564	CAT > CAG	non_synonymous	USA: Texas (5563);USA: California (4526);USA: Massachusetts (3333);USA: Utah (2889);USA: Florida (1919);USA: Pennsylvania (1610);USA: California	Santa Clara County (1567);USA: New Mexico (1550);USA: Colorado (1424);USA: Rhode Island (1237);USA: California	Orange County (1129);USA: Connecticut (1073);USA (1060);USA: New York (1025);USA: Michigan (1012);USA: Maryland (961);USA: Virginia (901);USA: California	Contra Costa County (831);USA: California	Humboldt County (800);USA: California	Alameda County (725);USA: Illinois (642);USA: Ohio (638);Australia: Victoria (537);USA: New Jersey (527);Qatar: Doha (503);USA: Nevada (457);USA: Delaware	Smyrna (417);South Africa: KwaZulu-Natal (407);Malawi (406);USA: New Hampshire (404);USA: Minnesota (400);USA: Maine (380);USA: Arizona (377);USA: North Carolina (365);South Africa (342);USA: Georgia (327);USA: California	San Diego (312);South Africa: Western Cape (309);South Africa: Kwazulu-Natal (289);USA: New York	Brooklyn (250);USA: Missouri (246);Canada: Ontario (238);Angola: Luanda (224);South Africa: Eastern Cape (211);USA: California	San Luis Obispo County (205);Israel (201);USA: Indiana (196);USA: Louisiana	New Orleans (183);USA: Louisiana (180);USA: New York	Nassau County (135);USA: California	San Francisco County (131);USA: South Dakota (130);USA: Vermont (124);USA: District of Columbia (120);South Africa: Gauteng (112);USA: New York	Manhattan (104);USA: West Virginia (101);USA: New York	Queens (96);USA: Pennsylvania	Philadelphia (88);South Africa: Freestate (87);USA: Washington (76);USA: Wisconsin	North America	Dane County (76);USA: Kansas (76);USA: Colorado	Mesa (76);USA: Kentucky (74);USA: Arkansas (72);USA: Oregon (66);USA: California	Marin County (59);South Africa: Western Cape	George (58);USA: Idaho (52);USA: Puerto Rico (49);USA: Tennessee (49);USA: Delaware	New Castle County (49);USA: Wisconsin (48);South Africa: Western Cape	Knysna (45);USA: Oklahoma (39);USA: California	Imperial (39);Zimbabwe: Masvingo (39);Mozambique: Cidade (39);USA: Delaware	New Castle (37);USA: Delaware	Kent County (36);USA: California	Los Angeles County (35);USA: California	Loma Linda (34);USA: Wisconsin	North America	Milwaukee County (34);USA: Delaware	Sussex County (34);USA: Hawaii (30);USA: Delaware	county Kent (30);USA: Alabama (28);USA: California	Sacramento County (28);USA: New York	Bronx (27);USA: San Francisco (25);USA: Delaware	County KENT (25);USA: Texas	Galveston (24);South Africa: Eastern Cape	Nelson Mandela Bay (24);Zimbabwe: Bindura (23);Australia: Tasmania (23);Mozambique: Maputo Provincia (22);USA: Iowa (21);USA: Delaware	Kent (21);USA: California	San Joaquin County (20);USA: Mississippi (19);Mozambique: Inhambane (19);South Africa: Eastern Cape	Nelson Mandela Bay Metropolitan Municipality (19);USA: New York	Staten Island (19);USA: Delaware	county New Castle (18);USA: Delaware	County Sussex (18);USA: Massachusetts	Boston (18);France:Lyon (18);Zimbabwe: Harare (18);South Africa: KwaZulu-Natal
nsp6	S106T	58311	11289	ACT > TCT	non_synonymous	USA: Florida (1270);USA: Rhode Island (984);USA: Delaware	Smyrna (951);USA: California (858);USA: New Mexico (720);USA: Massachusetts (530);USA: Pennsylvania (490);USA: Texas (439);USA: Georgia (254);USA: North Carolina (227);USA: Minnesota (227);USA: Michigan (222);USA: Utah (162);USA: Colorado (160);USA: Maryland (146);USA: California	Contra Costa County (139);USA: Tennessee (117);USA: South Dakota (114);USA: California	Humboldt County (112);USA: New Jersey (108);USA: Illinois (106);South Africa: KwaZulu-Natal (89);Malawi (88);USA: New York (85);USA: California	San Luis Obispo County (84);South Africa: Kwazulu-Natal (79);USA: District of Columbia (64);USA: Oregon (63);USA: Arizona (62);USA: Connecticut (54);USA: Indiana (53);USA: Virginia (50);USA (46);South Africa: Western Cape (44);South Africa: Freestate (41);Angola: Luanda (40);USA: New Hampshire (37);USA: Vermont (37);South Africa: Gauteng (36);USA: California	Santa Clara County (35);USA: Ohio (33);USA: West Virginia (33);South Africa: Eastern Cape (32);USA: Louisiana (29);USA: Maine (28);USA: Alabama (26);USA: Puerto Rico (25);USA: South Carolina (22);Zimbabwe: Masvingo (18);USA: Idaho (17);USA: Kentucky (17);South Africa: Eastern Cape	Nelson Mandela Bay Metropolitan Municipality (15);USA: Oklahoma (14);USA: Wisconsin (14);USA: California	Orange County (14);USA: Missouri (14);USA: Washington (13);USA: Hawaii (12);USA: Nevada (12);USA: California	Los Angeles County (10);USA: Iowa (9);Peru:Lima (9);USA: Kansas (9);USA: Mississippi (9);South Africa: Eastern Cape	Nelson Mandela Bay (8);South Africa: Western Cape	Knysna (8);USA: Arkansas (8);South Africa: KwaZulu-Natal	iLembe (8);Zimbabwe: Bindura (7);Mozambique: Inhambane (7);South Africa: Eastern Cape	Sarah Baartman (7);USA: Nebraska (7);USA: Montana (6);Mozambique: Maputo City (5);Iraq: Erbil (5);United Kingdom (5);South Africa: KwaZulu-Natal	eThekwini (5);South Africa: KwaZulu-Natal	Ugu (5);USA: Colorado	Mesa (4);Philippines:Taguig City (3);USA: California	San Diego County (3);South Africa: KwaZulu-Natal	Harry Gwala (3);South Africa: Western Cape	Bitou (3);Peru: Lima (3);USA: Delaware	New Castle County (3);South Africa: KwaZulu-Natal	uMkhanyakude (3);South Africa: KwaZulu-Natal	uThukela (3);USA: Alaska (2);USA: Wyoming (2);South Africa: KwaZulu-Natal	Amathole (2);Mozambique: Cidade (2);Zimbabwe: Harare (2);South Africa: KwaZulu-Natal	King Cetshwayo (2);Mozambique: Maputo Provincia (2);South Africa: Eastern Cape	Chris Hani (2);USA: Delaware (2);USA: Delaware	Milford (2);USA: Delaware	Kent County (2);USA: Delaware	New Castle (2);Mozambique: Maputo Cidade (2);USA: Delaware	Newark (2);Philippines:Tanay	Rizal	CALABARZON (2);USA: Delaware	Dover (2);South Africa: Western Cape	George (2);Mozambique: Maputo Cicade (2);USA: Texas	Hidalgo County (1);South Africa: Eastern Cape	Sarah Baartman District Municipality (1);Israel (1);South Africa (1);Italy:Abruzzo (1);USA: New York	New York County (1);USA: Delaware	Georgetown (1);Philippines:Indang	Cavite	CALABARZON (1);USA: Delaware	Wilmington (1);Italy: Borgo Picenze	L' Aquila (1);Australia: Victoria (1);South Africa: Eastern Cape	Sarah Baartman Distrct Municipality (1);Mozambique: Maputo province (1);South Africa: Ugu (1);Germany:Marburg (1);USA: Montana	Hamilton (1);Philippines:Caloocan City (1);Australia: Melbourne (1);Philippines:Paco	Manila City (1);USA: Massachusetts
nsp2	T85I	51645	1060	ATC > ACC	non_synonymous	USA: Texas (5451);USA: California (4353);USA: Utah (2767);USA: Massachusetts (2708);USA: Florida (1765);USA: Pennsylvania (1565);USA: California	Santa Clara County (1542);USA: New Mexico (1519);USA: Colorado (1422);USA: Rhode Island (1186);USA: California	Orange County (1098);USA: Connecticut (1033);USA: Michigan (1006);USA: New York (966);USA: Maryland (961);USA (892);USA: Virginia (821);USA: California	Contra Costa County (816);USA: California	Humboldt County (775);USA: California	Alameda County (701);USA: Ohio (642);USA: Illinois (640);USA: New Jersey (490);USA: Nevada (459);Qatar: Doha (452);South Africa: KwaZulu-Natal (413);Australia: Victoria (405);USA: Delaware	Smyrna (397);USA: New Hampshire (397);USA: Minnesota (395);USA: Maine (372);USA: North Carolina (371);USA: Arizona (363);South Africa: Western Cape (362);South Africa: Kwazulu-Natal (361);Malawi (358);USA: Georgia (316);USA: California	San Diego (289);USA: Missouri (245);USA: New York	Brooklyn (228);South Africa (228);South Africa: Eastern Cape (206);USA: California	San Luis Obispo County (198);Canada: Ontario (191);USA: Indiana (186);USA: Louisiana	New Orleans (183);USA: Louisiana (181);Israel (157);Angola: Luanda (146);USA: California	San Francisco County (132);USA: South Dakota (131);USA: Vermont (123);USA: New York	Nassau County (118);USA: District of Columbia (114);USA: West Virginia (101);South Africa: Gauteng (100);USA: New York	Manhattan (96);USA: Washington (94);USA: New York	Queens (90);South Africa: Freestate (86);USA: Colorado	Mesa (79);USA: Kansas (77);USA: Arkansas (77);USA: Kentucky (69);USA: Pennsylvania	Philadelphia (68);USA: Oregon (63);USA: California	Marin County (59);South Africa: Western Cape	George (58);USA: Idaho (50);USA: Wisconsin	North America	Dane County (46);South Africa: Western Cape	Knysna (45);Zimbabwe: Masvingo (42);USA: Delaware	New Castle County (41);USA: Tennessee (40);USA: Puerto Rico (39);USA: California	Imperial (39);USA: Wisconsin (37);USA: Delaware	Kent County (36);USA: Delaware	New Castle (33);USA: California	Los Angeles County (33);USA: Oklahoma (33);USA: California	Loma Linda (31);USA: Hawaii (31);USA: Delaware	county Kent (29);USA: California	Sacramento County (28);Mozambique: Cidade (28);USA: Alabama (28);Zimbabwe: Bindura (26);USA: New York	Bronx (26);USA: Delaware	Sussex County (25);USA: San Francisco (25);South Africa: Eastern Cape	Nelson Mandela Bay (24);USA: Delaware	County KENT (23);Mozambique: Maputo Provincia (22);Australia: Tasmania (22);USA: South Carolina (21);USA: Texas	Galveston (20);USA: Iowa (20);USA: Delaware	Kent (20);Mozambique: Inhambane (19);South Africa: Eastern Cape	Nelson Mandela Bay Metropolitan Municipality (19);USA: Massachusetts	Boston (18);USA: Mississippi (18);USA: New York	Staten Island (18);South Africa: Eastern Cape	Sarah Baartman (17);USA: Delaware	county New Castle (17);South Africa: KwaZulu-Natal	iLembe (17);South Africa: KwaZulu-Natal	eThekwini (16);USA: California	San Joaquin County (16);USA: Delaware
ORF8 protein	H17H	47834	27945	CAT > CAC	synonymous	USA: Michigan (13);USA: Texas (13);USA: California (11);USA: Arizona (10);USA: Utah (7);USA: Pennsylvania (7);USA: Nevada (5);Thailand (5);Italy:Verona (4);USA: Illinois (4);USA: Maryland (3);USA: California	Contra Costa County (3);USA: Florida (3);USA: New Jersey (3);USA: Massachusetts (2);Iraq (2);USA: South Carolina (2);Peru:Lima (2);USA: Ohio (2);USA: Missouri (2);USA: California	Alameda County (2);USA: North Carolina (2);USA: California	Santa Clara County (2);USA: Delaware	Sussex County (1);USA: Rhode Island (1);Angola: Luanda (1);USA: New York (1);USA: California	Los Angeles County (1);USA: Indiana (1);USA: Alabama (1);USA: New Hampshire (1);USA: Louisiana (1);USA: Virginia (1);China: Hubei (1);Mozambique: Maputo Provincia (1);Qatar: Doha (1);USA: Connecticut (1)
surface glycoprotein	V70I	46486	21771	ATC > GTC	non_synonymous	USA: Rhode Island (922);USA: Massachusetts (549);USA: Florida (547);USA: Maryland (414);USA: Delaware	Smyrna (373);USA: California (347);USA: New Mexico (318);USA: Pennsylvania (250);Israel (222);USA: Georgia (157);USA: Utah (146);USA: Texas (138);USA: Michigan (116);USA: California	Contra Costa County (107);USA: California	Humboldt County (91);USA: Vermont (85);USA: Colorado (82);USA: North Carolina (75);USA: California	San Luis Obispo County (62);USA: New York (56);USA: South Dakota (53);USA: Minnesota (52);USA: California	Santa Clara County (51);USA: Connecticut (48);Angola: Luanda (43);USA: New Hampshire (42);USA: Tennessee (40);USA: Indiana (30);USA: Illinois (23);USA: Maine (22);USA: District of Columbia (21);USA: Virginia (19);USA: California	Orange County (13);USA: Arizona (12);USA: California	Los Angeles County (12);USA: Colorado	Mesa (10);USA: New Jersey (10);USA: Louisiana (9);South Africa: Gauteng (7);USA: Ohio (7);USA: Oregon (6);USA: Wisconsin (5);South Africa: Kwazulu-Natal (5);USA: South Carolina (4);USA: West Virginia (4);USA: Iowa (3);USA: Alabama (3);USA: Oklahoma (3);USA: Kentucky (3);Iraq (2);USA: Puerto Rico (2);USA: Massachusetts	Suffolk County (2);USA: California	San Diego County (2);USA: Missouri (2);USA: Mississippi (2);USA (2);South Africa: Freestate (1);USA: Arkansas (1);Philippines:Taguig City (1);USA: Delaware	Newark (1);USA: Nevada (1);Malawi (1);USA: Washington (1);Australia: Melbourne (1);South Africa: KZN (1);USA: Delaware	Milford (1);USA: Florida	Miami-Dade County (1);Germany:Marburg (1);Philippines:Paco	Manila City (1);Italy:Abruzzo (1)
surface glycoprotein	L18F	45933	21615	TTT > CTT	non_synonymous	USA: California (566);USA: Florida (402);USA: Texas (392);USA: Massachusetts (203);USA: Illinois (173);USA: Rhode Island (165);South Africa: KwaZulu-Natal (146);USA: New Mexico (93);Malawi (89);USA: Arizona (85);South Africa: Eastern Cape (85);South Africa: Kwazulu-Natal (83);USA: Pennsylvania (69);South Africa: Western Cape (63);USA: New Jersey (54);USA: Delaware	Smyrna (53);USA: New York (53);South Africa: Freestate (51);USA: Maryland (51);USA: Ohio (43);South Africa: Gauteng (41);USA: Connecticut (39);USA: California	Santa Clara County (35);USA: Georgia (34);USA: Colorado (33);USA: California	Humboldt County (33);USA: Washington (32);Angola: Luanda (32);USA: Utah (32);USA: Nevada (26);USA (23);USA: Michigan (23);USA: California	Orange County (18);USA: North Carolina (17);USA: Massachusetts	Boston (17);USA: New Hampshire (16);USA: California	Contra Costa County (15);USA: Arkansas (15);Mozambique: Cidade (14);Israel (14);USA: Oregon (14);USA: Indiana (14);USA: Missouri (14);USA: Kansas (13);USA: Louisiana (13);USA: Minnesota (11);Zimbabwe: Masvingo (11);South Africa: KwaZulu-Natal	Ugu (10);USA: Maine (10);South Africa: Eastern Cape	Nelson Mandela Bay (10);USA: Alabama (10);Mozambique: Maputo Provincia (9);USA: Virginia (9);USA: Tennessee (9);Mozambique: Inhambane (9);South Africa: KwaZulu-Natal	iLembe (7);South Africa: Eastern Cape	Sarah Baartman (7);USA: Wisconsin (7);USA: California	San Luis Obispo County (6);South Africa: Western Cape	Knysna (6);USA: California	Los Angeles County (6);USA: West Virginia (6);South Africa: Western Cape	George (6);USA: Puerto Rico (6);South Africa: Eastern Cape	Nelson Mandela Bay Metropolitan Municipality (6);USA: Maryland	Rockville (6);Peru:Lima (5);USA: California	Alameda County (5);South Africa: KwaZulu-Natal	eThekwini (5);Mozambique: Maputo City (5);Qatar: Doha (5);Mozambique: Tete (4);USA: Vermont (4);Italy:Verona (4);South Africa: KwaZulu-Natal	uMkhanyakude (4);South Africa: KwaZulu-Natal	King Cetshwayo (3);Italy: Borgo Picenze	L' Aquila (3);Australia: Victoria (3);South Africa: KwaZulu-Natal	uThukela (3);South Africa: Western Cape	Bitou (3);South Africa (3);USA: Oklahoma (3);Malaysia:Pahang (3);USA: California	San Diego County (3);USA: South Carolina (2);USA: Kentucky (2);South Africa: Eastern Cape	Chris Hani (2);Mozambique: Gaza (2);USA: Nebraska (2);USA: District of Columbia (2);Canada: Ontario (2);Mozambique: Niassa (2);Mozambique: Maputo Cicade (2);South Africa: Eastern Cape	Sarah Baartman Distrct Municipality (1);Mozambique: Zambezia (1);South Africa: Western Cape	Garden Route (1);USA: Delaware	Kent (1);Brazil: Minas Gerais (1);USA: Delaware	Sussex (1);Iraq (1);USA: Delaware	County NEW CASTLE (1);Malaysia:Kedah (1);South Africa: KwaZulu-Natal	Ugu (1);USA: New York	New York County (1);USA: Delaware	Sussex County (1);Uruguay:Rivera	Tranqueras (1);Malaysia:Kuala Lumpur (1);Malaysia:Kelantan (1);Mozambique: Maputo Province (1);USA: Colorado	Mesa (1);South Africa: Ugu (1);USA: Delaware (1);Mozambique: Maputo province (1);South Africa: KZN (1);Mozambique: Maputo Cidade (1);USA: Idaho (1);Mozambique: maputo Provincia (1);USA: South Dakota (1);USA: California	San Diego (1);USA: Hawaii (1);Canada:Ontario (1);USA: New York	Nassau County (1);Japan (1);South Africa: Eastern Cape	Sarah Baartman District Municipality (1);Brazil: Rio de Janeiro (1);Zimbabwe: Bindura (1);Brazil:Rio Grande do Sul	Garibaldi (1)
surface glycoprotein	H69P	38087	21769	CCT > CAT	non_synonymous	USA: Florida (842);USA: Delaware	Smyrna (585);USA: Rhode Island (416);USA: California (393);USA: Massachusetts (346);USA: New Mexico (282);USA: Pennsylvania (272);USA: Texas (242);USA: Georgia (194);USA: Michigan (168);USA: Colorado (166);USA: Utah (150);USA: Minnesota (144);USA: North Carolina (137);USA: Tennessee (99);USA: Maryland (86);USA: Illinois (68);USA: South Dakota (67);USA: New Jersey (61);USA: California	Humboldt County (54);USA: California	Contra Costa County (46);USA: Vermont (44);USA: Indiana (43);USA: Oregon (42);USA: Arizona (42);USA: New York (41);Angola: Luanda (30);USA: Louisiana (28);USA: Virginia (28);USA: West Virginia (27);USA: Ohio (21);USA: Alabama (20);USA: Kentucky (19);USA: New Hampshire (19);USA: Connecticut (18);USA: California	San Luis Obispo County (18);USA: South Carolina (18);USA: District of Columbia (17);USA: Maine (14);USA: Puerto Rico (13);USA: Idaho (12);USA: Hawaii (12);USA: Missouri (12);USA: Wisconsin (11);USA: California	Santa Clara County (11);USA: Kansas (9);USA: Mississippi (9);USA: Oklahoma (9);United Kingdom (8);USA: Nevada (8);USA: Iowa (7);USA: Arkansas (6);South Africa: Kwazulu-Natal (6);USA: Nebraska (6);USA: California	Los Angeles County (5);Iraq: Erbil (5);USA: Montana (5);South Africa: Gauteng (4);USA: Colorado	Mesa (4);USA: Washington (4);Italy:Verona (3);USA (3);USA: California	Orange County (3);Australia: Melbourne (1);South Africa: Western Cape (1);Israel (1);USA: Delaware	Kent County (1);USA: Wyoming (1);South Africa: Freestate (1);Iraq (1);USA: Delaware	New Castle County (1);USA: Delaware	Milford (1);Malawi (1);South Africa: KZN (1);USA: Delaware (1)
helicase	N268N	35967	17041	AAC > AAT	synonymous	USA: Massachusetts (57);USA: California (33);USA: Rhode Island (12);USA: Pennsylvania (8);USA: California	Orange County (6);USA: Maryland (4);USA: Delaware	Smyrna (4);USA: New Hampshire (3);USA: Texas (1);South Africa (1);USA: New York (1);USA: Utah (1);USA: District of Columbia (1)
surface glycoprotein	H69Y	33380	21768	TAT > CAT	non_synonymous	USA: Florida (841);USA: Delaware	Smyrna (562);USA: California (365);USA: Pennsylvania (271);USA: New Mexico (252);USA: Texas (246);USA: Georgia (194);USA: Michigan (169);USA: Massachusetts (158);USA: Colorado (156);USA: Minnesota (145);USA: North Carolina (135);USA: Tennessee (99);USA: Rhode Island (98);USA: Illinois (70);USA: Maryland (65);USA: New Jersey (64);USA: South Dakota (63);USA: Indiana (43);USA: Oregon (43);USA: Utah …	Contra Costa County (36);USA: California	Humboldt County (31);USA: Virginia (29);USA: Louisiana (29);USA: West Virginia (27);USA: New York (26);USA: District of Columbia (23);Australia: Victoria (23);Angola: Luanda (23);USA: Ohio (21);USA: Kentucky (20);USA: Alabama (20);USA: South Carolina (19);USA: Puerto Rico (13);USA: Idaho (12);USA: Missouri (12);USA: Hawaii (12);USA: Wisconsin (11);USA: California	San Luis Obispo County (9);USA: Mississippi (9);USA: Kansas (9);USA: Oklahoma (9);United Kingdom (8);USA: Nevada (8);USA: Connecticut (6);USA: Iowa (6);USA: Arkansas (6);USA: Maine (6);USA: Nebraska (6);Iraq: Erbil (5);USA: California	Santa Clara County (5);South Africa: Kwazulu-Natal (5);USA: Montana (5);USA: Vermont (4);USA: Washington (4);South Africa: Gauteng (4);Italy:Verona (4);USA: New Hampshire (4);USA (3);South Africa: Western Cape (2);USA: California	Madera County (2);Israel (1);Italy:Abruzzo (1);South Africa: Freestate (1);Malawi (1);USA: Delaware	Kent County (1);Australia: Melbourne (1);USA: Wyoming (1);USA: Delaware	Milford (1);USA: Delaware	New Castle County (1);USA: Delaware (1)
ORF8 protein	K68*	32930	28096	TAA > AAA	non_synonymous	USA: Texas (1467);USA: Maryland (949);USA: California (374);USA: Florida (252);USA: Pennsylvania (229);USA: Rhode Island (211);USA: Massachusetts (176);USA: Michigan (169);USA: Colorado (128);USA: Utah (117);USA: California	Humboldt County (87);USA: Georgia (81);USA: Connecticut (79);USA: New York (75);USA: New Mexico (65);USA: Illinois (60);USA: California	Contra Costa County (56);USA: Delaware	Smyrna (49);USA: North Carolina (45);USA: Virginia (43);USA: Ohio (40);USA: Arizona (38);USA: New Jersey (37);USA: Tennessee (28);USA: California	Santa Clara County (28);USA: Louisiana (26);USA: Indiana (25);USA: Washington (22);Israel (20);USA: California	San Luis Obispo County (19);USA: Minnesota (18);USA: Alabama (14);USA: Missouri (14);Angola: Luanda (13);USA: New Hampshire (13);USA: Vermont (12);USA: Oregon (12);USA (10);USA: Puerto Rico (9);USA: Kansas (8);USA: Arkansas (7);USA: Nevada (7);USA: Kentucky (6);USA: Maine (6);USA: California	Orange County (6);USA: West Virginia (6);USA: South Carolina (5);USA: Oklahoma (3);USA: Colorado	Mesa (2);USA: Mississippi (2);USA: Iowa (2);USA: Hawaii (2);Iraq: Erbil (2);USA: Nebraska (2);USA: Wisconsin (2);USA: Idaho (1);Bangladesh (1);South Africa: Kwazulu-Natal (1);South Africa: Freestate (1);USA: Delaware	Kent County (1);Iraq (1);USA: District of Columbia (1);Canada:Ontario (1);South Africa: KwaZulu-Natal (1);Malawi (1);USA: Illinois	Chicago (1)
nsp2	L550F	31962	2454	TTC > CTC	non_synonymous	USA: Florida (89);USA: Massachusetts (77);USA: California (72);USA: Connecticut (70);USA: Pennsylvania (52);USA: Delaware	Smyrna (49);USA: Texas (48);USA: Maryland (37);USA: New York (24);USA: Illinois (20);USA: Colorado (19);USA: Rhode Island (18);USA: New Hampshire (15);USA: Georgia (15);USA: New Jersey (15);USA: California	Humboldt County (14);USA: California	Santa Clara County (14);Iraq (10);USA: Utah (9);USA: Michigan (8);Angola: Luanda (8);USA: California	Contra Costa County (7);USA: Nevada (5);USA: New Mexico (4);USA: Arizona (4);USA: Tennessee (4);USA: North Carolina (4);USA: Maine (4);USA: Missouri (3);South Africa: Eastern Cape (3);USA: District of Columbia (3);USA: Mississippi (2);USA: Puerto Rico (2);USA: Washington (2);USA: Massachusetts	Suffolk County (2);USA: Ohio (2);USA: Louisiana (1);USA: Vermont (1);USA: Arkansas (1);USA: Kentucky (1);USA: Virginia (1);USA: South Dakota (1);USA (1);USA: Alabama (1);USA: West Virginia (1);Peru: Lima (1);USA: Oregon (1);USA: California	San Diego County (1);USA: Indiana (1);Malawi (1)
surface glycoprotein	I68I	31555	21767	ATC > ATA	synonymous	USA: Florida (835);USA: Delaware	Smyrna (555);USA: California (338);USA: Pennsylvania (260);USA: New Mexico (252);USA: Texas (238);USA: Georgia (194);USA: Michigan (168);USA: Colorado (158);USA: Massachusetts (147);USA: Minnesota (143);USA: North Carolina (135);USA: Rhode Island (107);USA: Tennessee (98);USA: Illinois (68);USA: South Dakota (65);USA: Maryland (63);USA: New Jersey (60);USA: Oregon (43);USA: Indiana (43);USA: Ariz…	Contra Costa County (21);USA: Ohio (21);USA: Alabama (20);USA: Kentucky (20);USA: District of Columbia (20);USA: South Carolina (19);USA: Puerto Rico (13);USA: Missouri (12);USA: Hawaii (12);USA: Idaho (12);USA: Wisconsin (11);USA: Kansas (9);USA: Oklahoma (9);USA: Mississippi (9);USA: Nevada (8);United Kingdom (8);USA: California	Humboldt County (8);USA: California	San Luis Obispo County (6);USA: Arkansas (6);USA: Iowa (6);USA: Nebraska (6);South Africa: Kwazulu-Natal (6);USA: Montana (5);USA: New Hampshire (5);Iraq: Erbil (5);USA: Washington (4);Italy:Verona (4);USA: Vermont (3);USA (3);South Africa: Gauteng (3);USA: California	Santa Clara County (2);USA: Connecticut (2);South Africa: KZN (1);USA: Delaware	Newark (1);Israel (1);USA: Colorado	Mesa (1);Malawi (1);South Africa: Freestate (1);USA: Delaware (1);USA: Maine (1);South Africa: Western Cape (1);USA: Delaware	Milford (1);Australia: Melbourne (1);USA: Wyoming (1);USA: Delaware	Kent County (1)
ORF8 protein	F120L	26541	28254	TTA > TTC	non_synonymous	USA: California (1445);USA: Florida (725);USA: Texas (430);South Africa: Gauteng (204);USA: Tennessee (165);South Africa: Kwazulu-Natal (163);USA: Missouri (142);USA: Utah (126);USA: Colorado (110);USA: Illinois (99);USA: New Mexico (96);USA: North Carolina (86);USA: New Jersey (85);USA: Nevada (80);USA: Arkansas (65);USA: Georgia (62);USA: Massachusetts (44);USA: Arizona (43);USA: Alabama (40);U…	Smyrna (16);USA: Washington (16);USA: California	Contra Costa County (14);USA: South Dakota (14);USA: Rhode Island (13);USA: Pennsylvania (13);USA: Iowa (12);USA: Montana (12);USA: Virginia (11);USA: South Carolina (11);USA: California	Santa Clara County (10);USA: West Virginia (8);USA: Hawaii (7);Malawi (7);USA: Connecticut (6);USA: Nebraska (6);USA: Idaho (6);USA: Alaska (5);USA: Wyoming (4);Angola: Luanda (4);South Africa: Freestate (3);USA: Vermont (2);USA (2);USA: New Hampshire (1);Romania: Brasov (1);USA: US Virgin Islands (1);USA: California	Humboldt County (1)
ORF8 protein	D119V	24695	28250	GTT > GAT	non_synonymous	USA: California (1016);USA: Florida (615);USA: Texas (372);South Africa: Gauteng (172);South Africa: Kwazulu-Natal (140);USA: Tennessee (136);USA: Missouri (116);USA: Utah (112);USA: New Mexico (94);USA: Colorado (87);USA: Illinois (82);USA: North Carolina (74);USA: New Jersey (74);USA: Nevada (71);USA: Arkansas (55);USA: Georgia (50);USA: Massachusetts (41);USA: Alabama (34);USA: Arizona (34);US…	Smyrna (13);USA: South Dakota (13);USA: Pennsylvania (12);USA: Iowa (12);USA: California	Contra Costa County (12);USA: South Carolina (10);USA: Virginia (10);USA: Montana (10);USA: West Virginia (8);USA: California	Santa Clara County (7);Malawi (6);USA: Hawaii (6);USA: Nebraska (5);USA: Idaho (5);USA: Alaska (5);USA: Connecticut (5);Angola: Luanda (4);USA: Wyoming (4);South Africa: Freestate (3);USA: Vermont (2);Romania: Brasov (1);USA: US Virgin Islands (1)
nucleocapsid phosphoprotein	T205I	19843	28888	ATT > ACT	non_synonymous	USA: California (3057);USA: California	Santa Clara County (912);USA: Texas (754);USA: Florida (717);USA: California	Orange County (649);USA: California	Contra Costa County (594);USA: Massachusetts (535);South Africa: Kwazulu-Natal (502);USA: New Mexico (498);South Africa: Western Cape (490);USA: Pennsylvania (463);Qatar: Doha (455);USA: Rhode Island (398);South Africa: KwaZulu-Natal (387);USA: Maryland (375);Malawi (375);South Africa (349);USA: Nevada (316);USA: Utah (303);USA: Colorado (284);Angola: Luanda (254);USA: Connecticut (253);USA: New …	Alameda County (202);USA: Arizona (201);USA: Michigan (198);South Africa: Eastern Cape (189);USA: California	Humboldt County (179);USA: New Jersey (148);USA: Ohio (121);South Africa: Gauteng (120);USA: Maine (94);USA: California	San Luis Obispo County (93);USA: Delaware	Smyrna (92);South Africa: Freestate (87);USA: New Hampshire (86);USA: North Carolina (82);USA: Georgia (79);Zimbabwe: Masvingo (66);USA: Virginia (65);USA: Minnesota (59);South Africa: Western Cape	George (58);USA: Oregon (55);Zimbabwe: Bindura (49);South Africa: Western Cape	Knysna (45);Zimbabwe: Harare (43);Mozambique: Cidade (41);USA: Indiana (40);USA: California	San Francisco County (35);USA: West Virginia (31);USA: Missouri (31);USA: Colorado	Mesa (30);Mozambique: Maputo Provincia (27);USA: California	Los Angeles County (27);USA: Washington (26);USA: Louisiana (26);USA: Puerto Rico (26);USA: District of Columbia (25);USA: South Dakota (24);South Africa: Eastern Cape	Nelson Mandela Bay (24);USA: Vermont (24);USA: Kansas (19);USA: Hawaii (19);USA (19);USA: Tennessee (19);South Africa: Eastern Cape	Nelson Mandela Bay Metropolitan Municipality (19);Israel (18);South Africa: KwaZulu-Natal	iLembe (17);USA: Massachusetts	Boston (17);Mozambique: Inhambane (17);South Africa: Eastern Cape	Sarah Baartman (17);South Africa: Western Cape	Bitou (16);South Africa: KwaZulu-Natal	eThekwini (16);South Africa: KwaZulu-Natal	Ugu (15);Mozambique: Niassa (15);South Africa: KwaZulu-Natal	uMkhanyakude (14);Mozambique: Maputo City (14);USA: California	San Joaquin County (14);USA: Delaware	Sussex County (12);USA: Wisconsin (12);Mozambique: Maputo Cicade (11);USA: South Carolina (11);South Africa: KwaZulu-Natal	Harry Gwala (10);USA: Kentucky (10);South Africa: Western Cape	Mossel Bay (10);Mozambique: maputo Provincia (7);Australia: Victoria (7);USA: Oklahoma (7);South Africa: KwaZulu-Natal	King Cetshwayo (7);USA: New Mexico	BERNALILLO (6);USA: Arkansas (6);USA: Maryland	Rockville (6);USA: Alaska (6);South Africa: Western Cape	Garden Route (6);USA: Delaware	Kent (6);South Africa: KwaZulu-Natal	uThukela (5);USA: California	Davis (5);Mozambique: Maputo province (5);USA: Illinois	Chicago (5);USA: Alabama (5);Malaysia:Pahang (4);Mozambique: Tete (4);USA: California	Madera County (4);USA: Idaho (4);USA: Delaware	New Castle County (4);South Africa: KwaZulu-Natal	Amathole (4);USA: Delaware	Kent County (3);Mozambique: Maputo Cidade (3);South Africa: Eastern Cape	Chris Hani (3);USA: Iowa (3);Mozambique: Gaza (3);USA: California	Imperial (3);Jordan: Amman (3);South Africa: Eastern Cape	Sarah Baartman Distrct Municipality (2);USA: Montana (2);USA: Mississippi (2);USA: Delaware	Seaford (2);Mozambique: Cidade de Tete (2);Philippines:Tanay	Rizal	CALABARZON (2);South Africa: Eastern Cape
nsp4	A446V	19768	9892	GTT > GCT	non_synonymous	USA: California (2098);USA: Florida (660);USA: Texas (602);USA: Nevada (379);USA: Maryland (224);USA: New Jersey (190);USA: Pennsylvania (175);USA: New York (132);USA: Michigan (122);USA: Massachusetts (118);USA: Georgia (101);USA: New Mexico (99);USA: Connecticut (94);South Africa: Gauteng (91);USA: North Carolina (85);USA: Arizona (80);USA: Illinois (79);USA: Tennessee (71);USA: Rhode Island (6…	Smyrna (57);South Africa: Kwazulu-Natal (57);USA: Ohio (48);USA: Maine (48);USA: Washington (32);USA: New Hampshire (28);USA: Alabama (28);USA: California	Humboldt County (27);USA: Arkansas (25);USA: Utah (24);USA: Colorado (23);USA: California	Contra Costa County (22);USA: Oregon (21);USA: Missouri (20);USA: California	San Luis Obispo County (19);USA: California	Santa Clara County (17);Malawi (17);USA: Louisiana (17);USA: Minnesota (16);USA: Puerto Rico (16);USA: West Virginia (16);USA: South Carolina (13);USA: Virginia (13);USA: Indiana (10);USA: Wisconsin (10);USA: Kentucky (10);USA: California	Davis (8);USA: Alaska (7);USA: California	Orange County (7);USA: California	Los Angeles County (7);USA: Kansas (6);USA: Hawaii (6);USA: Oklahoma (5);USA: District of Columbia (5);South Africa: Eastern Cape (5);USA: Idaho (4);Peru:Lima (4);Angola: Luanda (3);Canada:Ontario (3);USA: Iowa (2);USA: Vermont (2);USA: California	Alameda County (2);South Africa: KwaZulu-Natal (2);USA: Mississippi (2);USA (2);USA: California	San Diego (2);Romania: Brasov (1);Australia: Victoria (1);Mozambique: maputo Provincia (1);South Africa: Freestate (1);USA: South Dakota (1);South Africa: KZN (1);USA: Delaware	Sussex (1);South Africa: Eastern Cape	Nelson Mandela Bay (1);USA: Nebraska (1);United Kingdom: United Kingdom (1);USA: New Mexico	BERNALILLO (1);Qatar: Doha (1);USA: Delaware	Dover (1);USA: Texas	Hidalgo County (1);Mozambique: Maputo Cicade (1);USA: Montana (1)
surface glycoprotein	G142D	19303	21988	GAT > GGT	non_synonymous	USA: California (4768);USA: Texas (487);USA: Florida (439);USA: Colorado (203);USA: Tennessee (94);USA: Missouri (87);USA: Alabama (78);USA: New York (62);USA: Utah (53);USA: Illinois (51);USA: Nevada (46);USA: New Mexico (46);USA: New Jersey (45);USA: Georgia (43);USA: Wisconsin (39);USA: North Carolina (34);USA: Arkansas (32);USA: Rhode Island (31);USA: Massachusetts (31);USA: Arizona (28);USA:…	Smyrna (27);USA: Puerto Rico (17);USA: Oregon (17);USA: Oklahoma (14);USA: Louisiana (14);USA: South Dakota (13);USA: Indiana (13);USA: Michigan (13);USA: Minnesota (13);USA: Kansas (11);USA: Mississippi (10);USA: Maryland (10);USA: Kentucky (10);USA: Iowa (9);USA: Pennsylvania (8);USA: Montana (8);USA: Ohio (7);USA: South Carolina (7);South Africa: Kwazulu-Natal (5);Australia: Victoria (5);Russi…	Santa Clara County (2);South Africa: Gauteng (2);Angola: Luanda (2);USA: California	Davis (2);USA (2);USA: California	Orange County (2);USA: California	Contra Costa County (1);Peru:Ancash (1);USA: District of Columbia (1);USA: West Virginia (1);South Africa: Eastern Cape (1);USA: Vermont (1);Australia: Tasmania (1);Romania: Brasov (1);USA: New Hampshire (1);USA: Delaware (1)
nucleocapsid phosphoprotein	P199L	18671	28870	CTA > CCA	non_synonymous	USA: Texas (2709);USA: Utah (1475);USA: Massachusetts (1212);USA: California (1015);USA: Pennsylvania (976);USA: Florida (880);USA: Colorado (831);USA: New Mexico (749);USA: California	Santa Clara County (518);USA: Maryland (515);USA: Ohio (461);USA: Connecticut (435);USA: New York (399);USA: Illinois (391);USA: Virginia (376);USA: Rhode Island (341);USA: Michigan (311);USA: California	Humboldt County (284);USA: California	Orange County (277);USA: Delaware	Smyrna (272);USA: New Jersey (251);USA: North Carolina (241);USA: California	Alameda County (224);USA: California	Contra Costa County (196);USA: Georgia (182);USA: Missouri (179);USA: Maine (174);USA: New Hampshire (156);USA: Nevada (156);USA: Arizona (129);USA: Indiana (127);USA: Louisiana (99);USA: Minnesota (89);USA: South Dakota (84);USA: West Virginia (70);USA: Vermont (65);USA: District of Columbia (64);USA: California	San Francisco County (62);USA: Kentucky (55);USA: Arkansas (52);USA: California	San Luis Obispo County (46);USA: Kansas (42);USA: Colorado	Mesa (38);USA: Oregon (27);USA: Wisconsin (25);USA: Oklahoma (24);USA: Tennessee (20);USA: Iowa (18);USA: Washington (18);USA: California	Sacramento County (16);USA: Alabama (15);USA: Delaware	New Castle (15);USA: Delaware	Sussex County (14);USA: Delaware	Kent County (12);USA: Delaware	New Castle County (11);USA: Delaware	Sussex (11);USA: South Carolina (11);USA:Colorado (11);USA: Delaware	Dover (10);USA: Puerto Rico (8);USA: Delaware	Kent (8);USA: Delaware	Georgetown (8);USA: California	Los Angeles County (8);USA: Hawaii (7);USA: Illinois	Chicago (6);USA: Delaware	County KENT (6);USA: California	Nan County (5);USA: Mississippi (5);USA: New Mexico	BERNALILLO (5);USA: Delaware	County Sussex (5);USA: California	Madera County (4);USA: Nebraska (4);USA: Delaware (4);USA: California	Tulare County (4);USA: Delaware	Newark (4);USA: California	San Diego (3);Israel (3);USA (3);USA: California	Marin County (3);USA: New Mexico	OTERO (3);USA: Delaware	Seaford (3);USA: Idaho (3);USA: Delaware	Milford (3);USA: Illinois	Cook County (2);USA: Delaware	county Kent (2);USA: Wyoming (2);USA: Delaware	County NEW CASTLE (2);South Africa: KwaZulu-Natal (2);USA: Montana (2);Qatar: Doha (2);USA: Delaware	Ambulance (2);USA: California	Napa	Solano	Yolo	Marin Counties (2);USA: New Mexico	Espanola (1);USA: New Mexico	GUADALUPE (1);United Kingdom: United Kingdom (1);USA: New Mexico	Ruidoso (1);USA: New Mexico
nsp6	L37F	18615	11084	TTT > TTG	non_synonymous	USA: California (619);Australia: Victoria (528);USA: Texas (262);USA: Massachusetts (147);USA: Utah (113);USA: Florida (108);Qatar: Doha (101);USA: Pennsylvania (86);USA: California	Santa Clara County (86);USA: New Mexico (59);USA: California	Contra Costa County (59);USA: Colorado (53);USA: California	Alameda County (51);USA: Rhode Island (49);USA: New York (47);USA: California	Humboldt County (46);USA: Maryland (43);USA: California	Orange County (43);USA: Connecticut (41);USA: Virginia (37);USA: Maine (36);USA: Michigan (36);USA: Nevada (35);Australia: NSW (33);Israel (32);India: DELHI (29);USA: New Jersey (29);USA: Ohio (26);Canada: Ontario (25);USA: New Hampshire (24);USA: Arizona (23);USA: Missouri (23);USA: Alabama (22);Qatar (21);USA: Georgia (20);USA (20);Japan (19);Timor-Leste (19);USA: Illinois (17);USA: North Carol…	San Diego (15);South Africa: KZN (14);USA: Wisconsin	Madison (13);USA: Delaware	Smyrna (13);China:Shanghai (12);Czech Republic (12);USA: Louisiana (12);USA: New York	Brooklyn (12);Peru:Lima (12);USA: California	San Luis Obispo County (11);Australia: Tasmania (11);Angola: Luanda (11);USA: Minnesota (10);USA: Arkansas (10);USA: District of Columbia (9);Jordan: Amman (9);Brazil: Rio de Janeiro (9);USA: California	Madera County (9);Italy:Verona (9);USA: Oregon (7);India:Telangana (7);USA: Indiana (7);Philippines (7);USA: New York	Nassau County (7);USA: Washington (6);Canada: Hamilton	Ontario (6);South Africa: Kwazulu-Natal (6);USA: West Virginia (6);Malaysia:Wilayah Persekutuan (5);USA: Oklahoma (5);USA: South Dakota (5);USA: Delaware	County KENT (5);Australia: Northern Territory (5);Australia: Melbourne	Victoria (5);USA: South Carolina (5);Canada: Toronto (5);USA: Louisiana	New Orleans (5);USA: California	Nan County (5);USA: Vermont (5);USA: Tennessee (5);South Korea (4);USA: Delaware	County Sussex (4);Russia: Saint Petersburg (4);India: UTTAR PRADESH (4);Malaysia:Selangor (4);South Africa: Freestate (4);USA: New York	Queens (4);South Africa: Eastern Cape (3);USA: Idaho (3);USA: Kentucky (3);Iran: Karaj (3);USA: Kansas (3);United Kingdom: United Kingdom (3);France:Lyon (3);USA: Pennsylvania	Philadelphia (3);USA: Delaware	New Castle (3);Malawi (3);USA: Delaware	county Sussex (3);USA: California	San Joaquin County (2);USA: Wisconsin (2);USA: Delaware	county Kent (2);India: HARYANA (2);USA: Delaware	county New Castle (2);USA: New York	Staten Island (2);USA: Wyoming (2);Bangladesh: Dhaka (2);Malaysia: Kuala Lumpur (2);South Africa: KwaZulu-Natal (2);Canada (2);USA: Washington	Seattle (2);India: JHARKHAND (2);USA: New York	Manhattan (2);USA: California	Los Angeles County (2);Korea: Seoul (1);Mozambique: Inhambane (1);USA: Delaware	County NEW CASTLE (1);USA: Nebraska (1);USA: California	Tuolumne County (1);Malaysia: Kuantan	Pahang (1);USA: California	San Francisco County (1);Canada:Ontario (1);South Africa: Western Cape	Mossel Bay (1);USA: Arizona	Phoenix County (1);Malaysia:Perak (1);India: New Delhi (1);USA: California	Imperial (1);Brazil:Rio Grande do Sul	Canoas (1);Korea: Uijeongbu (1);USA: New York	Bronx (1);Brazil (1);USA: California	Marin County (1);Peru:Amazonas (1);Tunisia (1);USA: Mississippi (1);USA: Delaware	Kent County (1);Malaysia:Negeri Sembilan (1);USA: Delaware	Dover (1);Mozambique: Cidade (1);Zimbabwe: Bindura (1);USA: New Mexico	GUADALUPE (1);USA: Hawaii (1);Malaysia (1);USA: California	San Diego County (1);Turkey: Ankara (1);Malaysia:Pahang (1);Mozambique: Maputo City (1);South Africa: Eastern Cape
ORF8 protein	S24L	18214	27965	TTA > TCA	non_synonymous	USA: Texas (3183);USA: Utah (2021);USA: Massachusetts (1120);USA: California (954);USA: New Mexico (838);USA: Colorado (827);USA: Pennsylvania (699);USA: Florida (683);USA (536);USA: California	Santa Clara County (531);USA: Ohio (451);USA: California	Orange County (408);USA: Virginia (407);USA: Illinois (366);USA: Maryland (349);USA: California	Humboldt County (331);USA: Minnesota (301);USA: Michigan (289);USA: California	Alameda County (264);USA: Rhode Island (214);USA: California	Contra Costa County (192);USA: Georgia (181);USA: Louisiana	New Orleans (179);USA: North Carolina (177);USA: Missouri (172);USA: Connecticut (165);USA: Maine (152);USA: New York (151);USA: Nevada (148);USA: Louisiana (131);USA: Indiana (127);USA: New Hampshire (125);USA: Arizona (118);Australia: Victoria (104);USA: South Dakota (86);USA: Delaware	Smyrna (83);USA: West Virginia (68);USA: District of Columbia (63);USA: Kentucky (59);USA: California	San Francisco County (56);USA: Vermont (54);USA: Arkansas (53);USA: New Jersey (52);USA: California	San Luis Obispo County (48);USA: Idaho (45);USA: Kansas (42);USA: Colorado	Mesa (37);USA: Oklahoma (25);USA: Tennessee (23);USA: Oregon (23);USA: Wisconsin (23);USA: Alabama (19);USA: Washington (18);USA: Delaware	Sussex County (16);USA: Iowa (16);USA: California	Sacramento County (16);USA: California	San Diego (14);USA: Delaware	New Castle (13);USA: Delaware	Sussex (11);USA: Delaware	Kent County (11);USA:Colorado (11);USA: Texas	Galveston (10);USA: Delaware	New Castle County (10);USA: Mississippi (9);USA: Delaware	Kent (9);USA: Delaware	Dover (9);USA: Hawaii (8);USA: Delaware	Georgetown (8);USA: Louisiana	Caddo Parish (8);USA: Delaware	County Sussex (7);USA: South Carolina (6);USA: Nebraska (6);USA: California	Cruise_Ship_1 (6);USA: Delaware	County KENT (6);USA: Illinois	Chicago (6);USA: California	Nan County (5);USA: New Mexico	BERNALILLO (5);USA: San Francisco (4);USA: California	Tulare County (4);USA: California	Madera County (4);USA: California	Los Angeles County (4);USA: Louisiana	East Baton Rouge Parish (3);USA: Texas	Houston (3);USA: Delaware	Newark (3);Israel (3);USA: Delaware	county Kent (3);USA: California	Marin County (3);USA: Delaware	Seaford (3);USA: New Mexico	OTERO (3);Qatar: Doha (2);USA: Delaware (2);Canada: Ontario (2);USA: California	Ventura County (2);USA: Wisconsin	North America	Dane County (2);USA: Wyoming (2);USA: New York	Nassau County (2);USA: Delaware	Ambulance (2);USA: California
nsp2	N435N	17370	2111	AAT > AAC	synonymous	USA: Texas (2769);USA: Maryland (1118);USA: California (764);USA: Pennsylvania (692);USA: Florida (648);USA: Michigan (492);USA: Rhode Island (387);USA: Massachusetts (315);USA: Connecticut (283);USA: Delaware	Smyrna (257);USA: New Mexico (257);USA: Illinois (235);USA: Ohio (211);USA: New York (203);USA: Colorado (169);USA: New Jersey (168);USA: Georgia (149);USA: Nevada (147);USA: Virginia (134);USA: Arizona (132);USA: Louisiana (130);USA: Utah (117);USA: Tennessee (100);USA: North Carolina (91);USA: California	Humboldt County (85);USA: Minnesota (85);USA: Missouri (59);USA: California	Contra Costa County (59);USA: New Hampshire (56);USA: Maine (53);USA: Puerto Rico (49);USA: Washington (48);USA: Oregon (44);USA: District of Columbia (42);USA: South Dakota (42);USA: Arkansas (38);USA: Indiana (29);USA: Kansas (28);USA: California	San Luis Obispo County (26);USA: South Carolina (24);Angola: Luanda (21);USA: Kentucky (21);USA: Alabama (21);USA: California	Santa Clara County (21);USA: West Virginia (19);USA (13);USA: Vermont (11);USA: Oklahoma (10);USA: Mississippi (10);USA: Hawaii (8);USA: Idaho (8);USA: California	Orange County (8);Israel (8);USA: Colorado	Mesa (7);USA: Iowa (6);USA: California	Los Angeles County (5);Thailand (5);USA: Wisconsin (5);South Africa: Kwazulu-Natal (3);USA: Nebraska (3);USA: Delaware	Kent County (2);USA: Delaware	New Castle County (2);USA: Montana (2);South Africa: Freestate (2);Australia: Victoria (1);South Africa: KwaZulu-Natal (1);South Africa: KZN (1);Japan (1);Malawi (1);Bangladesh (1);USA: California	San Diego County (1);Qatar: Doha (1);USA: Delaware	Milford (1);USA: California	Alameda County (1);South Africa: Western Cape (1);USA: Illinois	Chicago (1);USA: Washington	Snohomish County (1)
nsp3	P822L	17284	5185	CTT > CCT	non_synonymous	USA: California (1813);USA: Florida (693);USA: Texas (533);USA: Nevada (382);USA: New Jersey (134);USA (125);USA: Georgia (101);USA: Arizona (94);South Africa: Gauteng (92);USA: North Carolina (74);USA: Tennessee (66);USA: Illinois (59);South Africa: Kwazulu-Natal (58);USA: Utah (45);USA: Massachusetts (38);USA: New York (37);USA: Connecticut (33);USA: Pennsylvania (30);USA: New Mexico (30);USA: …	Contra Costa County (14);Malawi (13);USA: Wisconsin (13);USA: Maryland (12);USA: Delaware	Smyrna (11);USA: Puerto Rico (11);Angola: Luanda (8);USA: Kentucky (8);USA: Indiana (7);USA: California	Santa Clara County (7);USA: Alaska (5);USA: New Hampshire (5);USA: Louisiana (5);USA: Oklahoma (5);USA: Hawaii (5);USA: Kansas (4);South Africa: Eastern Cape (4);USA: Mississippi (3);USA: South Dakota (3);Canada:Ontario (2);USA: California	Davis (2);Mozambique: Maputo Cicade (2);USA: Virginia (2);USA: Idaho (2);Malaysia:Kelantan (1);Brazil: Rio de Janeiro (1);Australia: Victoria (1);USA: Wyoming (1);Romania: Brasov (1);South Africa: Freestate (1);USA: Delaware (1);USA: West Virginia (1);USA: Nebraska (1);USA: California	Alameda County (1);USA: California	Humboldt County (1);Israel (1)
nsp4	F17L	17279	8604	CTC > TTC	non_synonymous	USA: Massachusetts (204);USA: Rhode Island (167);USA: Delaware	Smyrna (77);USA: Vermont (51);USA: New Jersey (43);USA: New Hampshire (42);USA: Texas (35);USA: Connecticut (35);USA: Maryland (31);USA: Florida (31);USA: Pennsylvania (31);USA: New York (22);USA: California (16);USA: Colorado (9);USA: Maine (9);USA: Illinois (7);USA: Ohio (7);USA: New Mexico (6);USA: California	San Luis Obispo County (5);USA: North Carolina (3);USA: Wisconsin (2);USA: Georgia (2);USA: Washington (2);USA: Missouri (2);USA: Utah (2);USA: Montana (2);USA: California	Santa Clara County (2);Iraq (1);USA: South Carolina (1);USA: Arkansas (1);USA: Arizona (1);USA: Hawaii (1);USA: Alabama (1);Israel (1);USA: Louisiana (1);USA: Kentucky (1);USA: California	Los Angeles County (1);USA: Virginia (1);USA: Nevada (1);Italy: Friuli Venezia Giulia	Airport (1);USA: California	Contra Costa County (1);Canada: Ontario (1)
3C-like proteinase	L89F	16608	10320	TTT > CTT	non_synonymous	USA: Texas (2959);USA: Utah (1639);USA: Massachusetts (1085);USA: California (930);USA: Colorado (851);USA: New Mexico (826);USA: Pennsylvania (700);USA: Florida (668);USA: California	Santa Clara County (540);USA: Ohio (450);USA: Virginia (395);USA: California	Orange County (392);USA: Illinois (362);USA: Maryland (354);USA: California	Humboldt County (329);USA: Michigan (272);USA: California	Alameda County (265);USA: Rhode Island (214);USA: California	Contra Costa County (194);USA: Georgia (173);USA: Missouri (170);USA: North Carolina (168);USA: Connecticut (166);USA: Minnesota (156);USA: Maine (154);USA: Nevada (148);USA: New York (143);USA: New Hampshire (128);USA: Indiana (125);USA: Arizona (115);USA: Louisiana (108);USA: Delaware	Smyrna (85);USA: South Dakota (84);USA: Louisiana	New Orleans (77);USA: West Virginia (69);USA: District of Columbia (61);USA: Kentucky (59);USA: California	San Francisco County (58);USA: Vermont (55);USA: New Jersey (53);USA: Arkansas (50);USA: California	San Luis Obispo County (47);USA: Kansas (44);USA: Colorado	Mesa (37);USA: Oklahoma (24);USA: Wisconsin (23);USA: Oregon (22);USA: Tennessee (20);USA: Washington (18);USA: Alabama (17);USA: California	Sacramento County (16);USA: Iowa (16);USA: Delaware	Sussex County (15);USA: Delaware	New Castle (13);USA: Delaware	Kent County (11);USA: Delaware	Sussex (11);USA:Colorado (11);USA: Delaware	New Castle County (10);USA: Delaware	Dover (9);USA: Delaware	Kent (9);USA: Delaware	Georgetown (7);USA: Hawaii (7);USA: Illinois	Chicago (6);USA: Texas	Galveston (6);USA: Delaware	County Sussex (6);USA: Nebraska (6);USA: Delaware	County KENT (6);USA: South Carolina (6);USA: California	Nan County (5);USA: Mississippi (5);USA: New Mexico	BERNALILLO (5);USA: California	San Diego (4);USA: California	Tulare County (4);USA: California	Madera County (4);Israel (3);USA: California	Los Angeles County (3);USA: Idaho (3);USA: Delaware	Seaford (3);USA: New Mexico	OTERO (3);USA: California	Marin County (3);Peru:Lima (2);USA: California	Napa	Solano	Yolo	Marin Counties (2);USA: Delaware	County NEW CASTLE (2);USA: Delaware	Milford (2);USA: Delaware	county Kent (2);USA: Wyoming (2);USA: Delaware (2);USA: Delaware	Newark (2);USA: Delaware	Ambulance (2);Qatar: Doha (2);USA (1);Angola: Luanda (1);USA: New Mexico	(1);USA: New Mexico	Ruidoso (1);USA: New Mexico
surface glycoprotein	S477N	16091	22993	AAC > AGC	non_synonymous	Australia: Victoria (11117);USA: Rhode Island (352);USA: Connecticut (186);USA: Massachusetts (182);USA: New York (139);USA: Pennsylvania (138);USA: New Mexico (126);USA: Florida (112);USA: New Jersey (67);USA: New Hampshire (67);USA: California (66);USA: Texas (53);USA: Maine (47);USA: Delaware	Smyrna (40);USA: North Carolina (39);USA: Maryland (37);USA: Arizona (22);USA: Vermont (22);USA: Colorado (17);USA: Puerto Rico (15);USA: Michigan (15);USA: Nevada (14);USA: California	Orange County (13);USA: Ohio (12);Mozambique: Inhambane (8);USA: Washington (7);USA: Illinois (7);USA: Utah (7);USA: Indiana (7);USA: Georgia (6);USA: South Carolina (6);USA: California	Contra Costa County (6);USA: Arkansas (6);USA: Virginia (5);USA: Missouri (5);USA: California	Santa Clara County (5);USA: California	San Luis Obispo County (4);Angola: Luanda (4);USA: Oregon (3);USA: Tennessee (3);Australia: Northern Territory (2);USA: District of Columbia (2);Malawi (2);Mozambique: Maputo Cidade (2);USA: Louisiana (2);USA: Hawaii (2);USA: Kansas (2);Mozambique: Nampula (1);South Africa: Eastern Cape (1);Mozambique: Manica (1);Mozambique: Niassa (1);USA (1);USA: California	Los Angeles County (1);Australia: Tasmania (1);Mozambique: Maputo City (1);USA: Delaware	Newark (1);Canada: Ontario (1);Israel (1);Mozambique: Tete (1);South Africa: Kwazulu-Natal (1);USA: Minnesota (1);South Africa: Western Cape (1);South Africa: KwaZulu-Natal (1);USA: California	San Diego County (1);USA: Delaware (1);USA: California	Alameda County (1);USA: Alabama (1);South Africa (1);USA: Wyoming (1)
nsp2	I120F	15993	1164	TTT > ATT	non_synonymous	Australia: Victoria (12336);Bangladesh: Dhaka (8);USA: Utah (3);United Kingdom: United Kingdom (2);USA: New York (2);Australia: Northern Territory (2);USA: Arizona (2);USA: Florida (1);Israel (1);USA: Connecticut (1);USA: Pennsylvania (1);USA: Rhode Island (1);USA: New Jersey (1);USA: Massachusetts (1);Australia: Tasmania (1);Bangladesh (1)
ORF3a protein	L15F	15721	25438	TTT > TTG	non_synonymous	USA: Massachusetts (272);USA: Rhode Island (175);USA: Delaware	Smyrna (97);USA: New Jersey (91);USA: Texas (87);USA: Florida (85);USA: New Hampshire (70);USA: Connecticut (67);USA: New York (56);USA: Vermont (56);USA: Pennsylvania (49);USA: California (44);USA: Maryland (32);USA: New Mexico (28);USA: Maine (18);USA: Illinois (15);USA: Colorado (15);USA: Ohio (15);USA: North Carolina (14);USA: Utah (8);USA: Washington (7);USA: California	San Luis Obispo County (6);USA: Virginia (6);USA: Missouri (6);USA: Nevada (6);USA: Michigan (5);USA: Kentucky (4);USA: Indiana (4);Israel (4);USA: California	Contra Costa County (4);USA: Georgia (3);USA: Arizona (3);USA: Wisconsin (3);USA: Louisiana (3);USA: Hawaii (3);USA: Montana (2);USA: Minnesota (2);Malawi (2);USA: California	Santa Clara County (2);USA: Alabama (2);USA (2);USA: California	Orange County (2);USA: Kansas (2);USA: California	Los Angeles County (2);South Africa: Kwazulu-Natal (2);USA: Arkansas (2);USA: South Carolina (2);USA: California	San Francisco County (1);Italy: Friuli Venezia Giulia	Airport (1);India: DELHI (1);Brazil (1);USA: Oklahoma (1);India:Telangana (1);USA: Nebraska (1)
surface glycoprotein	A924A	15709	24335	GCT > GCC	synonymous	USA: Arizona (6);Thailand (5);USA: Utah (2);USA: Texas (2);USA: California	San Diego (1);Australia: Victoria (1);USA: New Jersey (1);China:Yunnan (1);USA: New Hampshire (1);USA: Missouri (1);USA: New York	Nassau County (1);USA: Massachusetts (1);USA: California (1);USA: Florida (1);USA: New York (1);South Africa: KZN (1);USA: Ohio (1);USA: Nevada (1)
nsp6	V149A	15676	11419	GCT > GTT	non_synonymous	USA: California (1738);USA: Florida (473);USA: Texas (435);USA: Nevada (284);USA: New Jersey (101);South Africa: Gauteng (90);USA: Georgia (74);USA: Arizona (65);USA: Tennessee (56);South Africa: Kwazulu-Natal (54);USA: North Carolina (54);USA: Illinois (44);USA: New York (35);USA: New Mexico (31);USA: Alabama (27);USA: Connecticut (26);Malawi (24);USA: Massachusetts (23);USA: Arkansas (21);USA: …	Contra Costa County (10);USA: Rhode Island (10);USA: Kentucky (8);USA: Louisiana (7);USA: Delaware	Smyrna (6);USA: California	Santa Clara County (6);USA: Maryland (6);USA: Indiana (5);Zimbabwe: Harare (5);USA: Oklahoma (5);South Africa: Eastern Cape (4);USA: Hawaii (4);USA: Alaska (4);USA: Puerto Rico (3);USA: Kansas (3);USA: California	Davis (2);USA: New Hampshire (2);USA: California	Orange County (2);USA: Mississippi (2);Angola: Luanda (2);Canada:Ontario (2);Mozambique: Maputo Cicade (1);USA (1);USA: Nebraska (1);USA: West Virginia (1);South Africa: Freestate (1);USA: Idaho (1);Romania: Brasov (1)
nucleocapsid phosphoprotein	P67S	15574	28473	TCT > CCT	non_synonymous	USA: Texas (2615);USA: Utah (1729);USA: Massachusetts (1055);USA: California (900);USA: Colorado (827);USA: New Mexico (738);USA: Pennsylvania (704);USA: Florida (626);USA: California	Santa Clara County (514);USA: Ohio (436);USA: Virginia (362);USA: Illinois (359);USA: Maryland (342);USA: California	Humboldt County (280);USA: California	Orange County (279);USA: Michigan (269);USA: California	Alameda County (224);USA: Rhode Island (210);USA: California	Contra Costa County (186);USA: Georgia (170);USA: Missouri (167);USA: North Carolina (165);USA: Maine (154);USA: Connecticut (153);USA: Nevada (142);USA: New York (141);USA: New Hampshire (128);USA: Indiana (124);USA: Arizona (117);USA: Louisiana (89);USA: Delaware	Smyrna (84);USA: Minnesota (80);USA: South Dakota (77);USA: West Virginia (69);USA: District of Columbia (58);USA: Kentucky (56);USA: California	San Francisco County (53);USA: Vermont (52);USA: New Jersey (50);USA: Arkansas (49);USA: California	San Luis Obispo County (46);USA: Colorado	Mesa (42);USA: Kansas (41);USA: Oklahoma (23);USA: Wisconsin (22);USA: Oregon (22);Malawi (20);USA: Tennessee (18);USA: Iowa (17);USA: Washington (16);USA: California	Sacramento County (16);USA: Alabama (14);USA: Delaware	Sussex County (14);USA: Delaware	New Castle (13);USA:Colorado (11);USA: Delaware	Kent County (11);USA: Delaware	Sussex (11);USA: Delaware	New Castle County (10);USA: Delaware	Dover (9);USA: Delaware	Kent (8);USA: Delaware	Georgetown (8);USA: Hawaii (7);USA: South Carolina (7);USA: Delaware	County KENT (6);USA: Nebraska (5);USA: California	Nan County (5);USA: Illinois	Chicago (5);USA: Mississippi (5);USA: New Mexico	BERNALILLO (5);USA: Delaware	County Sussex (5);USA: California	Madera County (4);USA: California	Tulare County (4);USA: New Mexico	OTERO (3);USA: Delaware	Seaford (3);USA: California	Los Angeles County (3);Israel (3);USA: Idaho (3);USA: California	Marin County (3);USA: California	San Diego (3);USA: Wyoming (2);South Africa: KwaZulu-Natal (2);USA: Delaware	Milford (2);Peru:Lima (2);USA: Delaware (2);USA: Delaware	Newark (2);USA: California	Napa	Solano	Yolo	Marin Counties (2);Qatar: Doha (2);USA: Delaware	county Kent (2);USA: Delaware	County NEW CASTLE (2);Angola: Luanda (2);USA: Delaware	Ambulance (2);USA: Delaware	Salisbury (1);USA (1);USA: Montana (1);USA: New Mexico	Ruidoso (1);USA: New Mexico	SANTA_FE (1);USA: Alaska (1);Mozambique: Zambezia (1);South Africa: KZN (1);USA: New Mexico	Carrizozo (1);USA: New Mexico
nsp3	P153L	15320	3178	CTT > CCT	non_synonymous	Australia: Victoria (51);USA: California (44);USA: Texas (41);USA: Georgia (41);USA: Maryland (40);USA: Florida (37);USA: Utah (23);USA: Massachusetts (18);USA: Michigan (17);USA: Virginia (16);USA: Pennsylvania (14);USA: Delaware	New Castle County (14);USA: New Mexico (12);USA: California	Santa Clara County (10);USA: California	Humboldt County (7);USA: Rhode Island (7);USA: California	Orange County (7);USA: Minnesota (7);USA: Connecticut (7);USA: Illinois (6);USA: Louisiana (6);USA: South Dakota (5);USA: California	Contra Costa County (5);USA: New York (5);USA (5);USA: Delaware	Kent County (5);USA: New Jersey (5);United Kingdom (5);USA: California	Alameda County (5);USA: Ohio (4);USA: Nevada (4);South Africa: Freestate (4);USA: Texas	Galveston (3);USA: Missouri (3);USA: Colorado (3);USA: California	San Francisco County (2);Zimbabwe: Masvingo (2);USA: Indiana (2);USA: District of Columbia (2);Canada: Ontario (2);USA: Delaware	Sussex County (2);USA: New York	Brooklyn (2);USA: Arizona (2);USA: New York	Nassau County (2);USA: West Virginia (1);USA: California	Los Angeles (1);Angola: Luanda (1);USA: Illinois	Chicago (1);USA: Oregon (1);USA: Iowa (1);USA: California	Sonoma County (1);Australia: Northern Territory (1);USA: Vermont (1);USA: Wisconsin	Madison (1);USA: Arkansas (1);Peru:Lima (1);USA: California	Fresno County (1);South Africa: Gauteng (1);USA: Hawaii (1);USA: Tennessee (1);USA: Washington (1)
3'-to-5' exonuclease	N129D	15191	18425	GAT > AAT	non_synonymous	USA: Texas (2601);USA: Utah (1611);USA: Massachusetts (1047);USA: California (895);USA: Colorado (828);USA: New Mexico (740);USA: Pennsylvania (692);USA: Florida (625);USA: California	Santa Clara County (514);USA: Ohio (435);USA: Virginia (362);USA: Illinois (358);USA: Maryland (343);USA: California	Humboldt County (278);USA: California	Orange County (276);USA: Michigan (268);USA: California	Alameda County (223);USA: Rhode Island (202);USA: California	Contra Costa County (185);USA: Georgia (168);USA: Missouri (165);USA: North Carolina (163);USA: Maine (153);USA: Connecticut (151);USA: Nevada (142);USA: New York (132);USA: New Hampshire (128);USA: Indiana (125);USA: Arizona (112);USA: Louisiana (89);USA: Minnesota (79);USA: South Dakota (77);USA: Delaware	Smyrna (76);USA: West Virginia (69);USA: District of Columbia (57);USA: Kentucky (56);USA: California	San Francisco County (52);USA: New Jersey (51);USA: Vermont (50);USA: Arkansas (49);USA: California	San Luis Obispo County (46);USA: Kansas (41);USA: Colorado	Mesa (37);USA: Oklahoma (23);USA: Oregon (23);USA: Wisconsin (22);USA: Iowa (17);USA: Tennessee (17);USA: Washington (16);USA: California	Sacramento County (16);USA: Alabama (14);USA: Delaware	Sussex County (13);USA: Delaware	New Castle (13);USA: Delaware	Kent County (11);USA:Colorado (11);USA: Delaware	Sussex (11);USA: Delaware	New Castle County (10);USA: Delaware	Dover (9);USA: Delaware	Kent (8);USA: Delaware	Georgetown (8);USA: Hawaii (7);USA: South Carolina (6);USA: Illinois	Chicago (6);USA: Nebraska (5);USA: Delaware	County Sussex (5);USA: New Mexico	BERNALILLO (5);USA: Mississippi (5);USA: California	Nan County (5);USA: Delaware	County KENT (5);USA: California	Los Angeles County (4);USA: California	Madera County (4);USA: California	Tulare County (4);USA: Idaho (3);USA: California	San Diego (3);Israel (3);USA: Delaware	Seaford (3);USA: New Mexico	OTERO (3);USA: California	Marin County (3);USA: Delaware	Newark (2);USA: Delaware	Milford (2);USA: California	Napa	Solano	Yolo	Marin Counties (2);Qatar: Doha (2);USA: Delaware (2);USA: Wyoming (2);USA: Delaware	Ambulance (2);USA: Delaware	county Kent (2);USA: New Mexico	GUADALUPE (1);USA: New Mexico	SANTA_FE (1);USA (1);USA: Illinois	DuPage County (1);USA: Alaska (1);USA: New Mexico	Carrizozo (1);USA: Delaware	county Sussex (1);USA: New Mexico
endoRNAse	L216L	15143	20269	TTG > TTA	synonymous	USA: California	Santa Clara County (924);USA: Utah (729);USA: Texas (652);USA: California (548);USA: California	Alameda County (459);USA: New Mexico (308);USA: California	Orange County (276);USA: California	San Diego (246);USA: Colorado (230);USA: Pennsylvania (191);USA: Massachusetts (190);USA: California	Humboldt County (171);USA: California	San Luis Obispo County (149);USA: Maryland (141);USA: California	Contra Costa County (130);USA: Virginia (118);USA: Florida (98);USA: California	Madera County (90);USA: California	Imperial (76);USA: Arizona (74);Qatar: Doha (72);USA: California	San Francisco County (61);USA: New York (53);USA: Connecticut (43);USA: Ohio (43);USA: South Dakota (42);USA: Delaware	Smyrna (41);Italy:Verona (40);Australia: Victoria (40);USA: Nevada (38);USA: Rhode Island (38);USA: Michigan (34);USA: Illinois (33);USA: Georgia (30);USA: District of Columbia (25);USA: California	Marin County (24);USA: Oregon (23);USA: North Carolina (23);USA: Missouri (23);USA: New Jersey (22);USA: Louisiana (20);USA: New Hampshire (17);USA: Wisconsin	North America	Dane County (16);USA: Oklahoma (16);USA: Delaware	Sussex County (16);USA: Delaware	Kent (15);USA: Maine (14);Israel (14);USA: California	Sacramento County (14);USA: Delaware	New Castle (13);USA (12);South Africa: KZN (12);USA: Delaware	New Castle County (12);USA: Minnesota (12);USA: Indiana (11);USA: Delaware	Kent County (10);Mexico: BajaCalifornia	Tijuana (10);USA: California	Sonoma County (10);USA: Delaware	Sussex (8);USA: Delaware	County NEW CASTLE (8);Canada: Ontario (8);USA: Delaware	County KENT (6);USA: Arkansas (6);USA: Kansas (6);USA: Delaware	county New Castle (5);South Africa: Western Cape (5);South Africa (5);USA: Delaware	Dover (5);USA: West Virginia (5);USA: Delaware	Georgetown (4);USA: California	Tulare County (4);USA: Delaware	Wilmington (4);USA: New Mexico	SOCORRO (4);USA: Colorado	Mesa (4);USA: Vermont (4);USA:Colorado (4);USA: Alabama (4);USA: Delaware	Newark (4);South Africa: Kwazulu-Natal (3);USA: Kentucky (3);USA: Tennessee (3);USA: California	Fresno County (3);USA: Delaware	Milford (3);USA: South Carolina (3);USA: California	Monterey County (3);USA: Iowa (3);USA: Washington (3);USA: Delaware	County Sussex (3);Peru:Lima (3);Czech Republic (2);USA: California	Napa	Solano	Yolo	Marin Counties (2);USA: New York	Nassau County (2);USA: San Francisco (2);Japan (2);USA: New York	Brooklyn (2);USA: California
3'-to-5' exonuclease	D172D	14808	18556	GAT > GAC	synonymous	Australia: Victoria (12169);USA: Massachusetts (196);USA: Rhode Island (85);USA: Texas (56);USA: New Hampshire (38);USA: California (32);USA: Florida (21);USA: New York (18);USA: Pennsylvania (18);USA: Maryland (18);USA: Georgia (17);USA: Maine (17);USA: Connecticut (14);USA: California	Humboldt County (13);USA: Illinois (13);USA: Colorado (12);USA: Virginia (12);USA: Missouri (11);USA: Michigan (11);USA: North Carolina (11);USA: Utah (11);USA: California	Santa Clara County (11);USA: Mississippi (8);USA: New Mexico (7);USA: California	Alameda County (6);USA: New Jersey (5);USA: California	Contra Costa County (5);USA: Delaware	Kent County (5);USA: Minnesota (5);USA: Delaware	Smyrna (4);USA: Vermont (4);USA: Ohio (3);USA: District of Columbia (3);USA: Delaware	New Castle County (3);USA: Indiana (3);Qatar: Doha (2);USA: Hawaii (2);Australia: Northern Territory (2);USA: California	San Luis Obispo County (2);USA: Tennessee (2);USA: Arkansas (2);USA: Iowa (1);USA: California	Orange County (1);USA: Delaware (1);Peru:Lima (1);Australia: Tasmania (1);USA: West Virginia (1);USA: Louisiana (1);USA: Kansas (1);Brazil: Rio de Janeiro (1);USA: California	Los Angeles County (1);USA: Alabama (1);USA: Delaware	Dover (1);USA: Delaware	Sussex County (1);India (1);China:Yunnan (1);USA: Arizona (1);USA: Nevada (1);South Africa: KZN (1);USA: New York	Manhattan (1);USA: Delaware	Newark (1);USA: Delaware	county Kent (1);Israel (1)
surface glycoprotein	L5F	14487	21576	TTT > CTT	non_synonymous	Israel (657);USA: Florida (547);USA: Rhode Island (542);USA: Pennsylvania (492);USA: Connecticut (483);USA: Massachusetts (465);USA: California (432);USA: Texas (426);USA: New York (411);USA: Maryland (278);USA: New Jersey (276);USA: Delaware	Smyrna (268);USA: Michigan (135);USA: Colorado (132);USA: New Mexico (123);USA: Utah (114);USA: New Hampshire (110);USA: North Carolina (98);USA: Illinois (95);USA: Ohio (78);USA: Maine (70);Australia: Victoria (64);USA: Nevada (58);USA: Vermont (56);USA: Arizona (52);USA: Virginia (50);USA: Georgia (39);USA: California	Contra Costa County (37);USA: California	Santa Clara County (33);USA: Missouri (33);USA: California	Alameda County (29);USA: California	Humboldt County (27);USA: Minnesota (25);USA: Puerto Rico (21);USA: California	Orange County (20);USA: South Dakota (19);USA: Louisiana (17);USA: Tennessee (16);USA: California	Madera County (14);USA: Indiana (13);USA: Arkansas (13);Malawi (13);Italy:Verona (13);USA: District of Columbia (11);USA: South Carolina (11);Peru:Lima (10);USA (9);USA: California	San Luis Obispo County (9);USA: Alabama (9);USA: Kansas (9);USA: Wisconsin (9);USA: Oregon (9);USA: Washington (8);Peru:Amazonas (7);USA: California	San Francisco County (6);USA: California	Los Angeles County (5);Angola: Luanda (5);USA: New York	Brooklyn (5);USA: California	Nan County (4);USA: Hawaii (4);USA: Delaware	Newark (3);Qatar: Doha (3);South Africa (3);USA: Delaware	New Castle (3);USA: Colorado	Mesa (3);USA: Kentucky (3);Brazil: Rio de Janeiro (3);South Africa: KwaZulu-Natal	King Cetshwayo (2);Brazil:Rio Grande do Sul	Canoas (2);USA: West Virginia (2);USA: Illinois	Cook County (2);Qatar (2);South Africa: KwaZulu-Natal (2);South Africa: Kwazulu-Natal (2);USA: California	Marin County (2);USA: California	San Diego County (2);Mozambique: Cidade (2);USA: Delaware	Sussex County (2);USA: Delaware	New Castle County (2);USA: Iowa (2);USA: Delaware	Dover (2);USA:Colorado (2);USA: New York	Nassau County (2);South Africa: Western Cape	Knysna (2);South Africa: Gauteng (2);USA: Delaware (2);USA: New York	Queens (1);South Africa: Eastern Cape (1);USA: Delaware	Kent County (1);USA: Delaware	Georgetown (1);USA: Delaware	Wilmington (1);Japan (1);USA: Louisiana	Caddo Parish (1);USA: California	Cruise_Ship_1 (1);USA: Oklahoma (1);Iraq (1);Philippines (1);USA: Nebraska (1);USA: New York	Staten Island (1);South Africa: Western Cape (1);USA: Delaware	Sussex (1);USA: Wyoming (1);USA: Pennsylvania	Philadelphia (1);South Korea (1);USA: Delaware	Milford (1);Australia: Tasmania (1);USA: California	San Diego (1);USA: New Mexico	BERNALILLO (1);Malaysia:Kelantan (1);Mozambique: Maputo City (1);Malaysia:Pahang (1)
2'-O-ribose methyltransferase	R216C	13983	21305	TGC > CGC	non_synonymous	USA: Texas (2460);USA: Utah (1242);USA: California (878);USA: Colorado (805);USA: Massachusetts (787);USA: New Mexico (718);USA: Pennsylvania (670);USA: Florida (605);USA: California	Santa Clara County (495);USA: Ohio (382);USA: Virginia (357);USA: Illinois (346);USA: Maryland (331);USA: California	Orange County (263);USA: Michigan (262);USA: California	Humboldt County (254);USA: California	Alameda County (204);USA: California	Contra Costa County (179);USA: Georgia (163);USA: Missouri (163);USA: North Carolina (157);USA: Connecticut (136);USA: New York (135);USA: Nevada (134);USA: Rhode Island (133);USA: Indiana (118);USA: Arizona (109);USA: New Hampshire (106);USA: Maine (102);USA: Louisiana (86);USA: Minnesota (76);USA: South Dakota (74);USA: West Virginia (67);USA: Delaware	Smyrna (63);USA: California	San Francisco County (52);USA: District of Columbia (52);USA: Arkansas (48);USA: Kentucky (48);USA: New Jersey (46);USA: California	San Luis Obispo County (45);USA: Vermont (43);USA: Kansas (41);USA: Colorado	Mesa (35);USA: Oklahoma (23);USA: Oregon (22);USA: Wisconsin (22);USA: Tennessee (17);USA: California	Sacramento County (16);USA: Iowa (16);USA: Washington (16);USA: Alabama (14);USA: Delaware	Sussex County (12);USA: Delaware	New Castle (10);USA:Colorado (10);USA: Delaware	Kent County (10);USA: Delaware	New Castle County (9);USA: Delaware	Sussex (8);USA: Hawaii (7);USA: Illinois	Chicago (6);USA: Delaware	Dover (6);USA: South Carolina (6);USA: Delaware	Kent (6);USA: Delaware	County KENT (6);USA: Delaware	Georgetown (6);USA: Nebraska (5);USA: Mississippi (5);USA: California	Tulare County (4);USA: California	Madera County (4);USA: California	Nan County (4);USA: New Mexico	BERNALILLO (4);Israel (4);USA: Delaware	County Sussex (3);USA: Idaho (3);USA: California	San Diego (3);USA: California	Los Angeles County (3);USA: California	Marin County (3);Qatar: Doha (3);Angola: Luanda (3);USA: California	Napa	Solano	Yolo	Marin Counties (2);USA: Delaware	Milford (2);USA: Delaware	Seaford (2);USA: Delaware	county Kent (2);USA (2);USA: California	Ventura County (2);USA: New Mexico	OTERO (2);USA: Delaware (2);USA: Delaware	Ambulance (2);USA: New Mexico	SANTA_FE (1);USA: New Mexico	Carrizozo (1);USA: Illinois	DuPage County (1);USA: Delaware	Salisbury (1);USA: Wyoming (1);Canada:Ontario (1);USA: New Mexico	DONA_ANA (1);USA: New Mexico
ORF3a protein	G172V	13474	25908	GTT > GGT	non_synonymous	USA: Texas (2241);USA: Utah (1504);USA: Massachusetts (868);USA: Colorado (796);USA: New Mexico (719);USA: California (672);USA: Florida (579);USA: Pennsylvania (549);USA: California	Santa Clara County (516);USA: Ohio (352);USA: Virginia (342);USA: Maryland (287);USA: California	Humboldt County (282);USA: Illinois (279);USA: California	Orange County (278);USA: Michigan (229);USA: California	Alameda County (217);USA: Rhode Island (182);USA: California	Contra Costa County (178);USA: Georgia (160);USA: North Carolina (151);USA: Indiana (114);USA: New York (110);USA: Missouri (107);USA: Connecticut (105);USA: Maine (103);USA: Nevada (102);USA: Arizona (85);USA: New Hampshire (83);USA: South Dakota (77);USA: Delaware	Smyrna (75);USA: Minnesota (66);USA: Louisiana (58);USA: West Virginia (58);USA: District of Columbia (57);USA: California	San Francisco County (53);USA: California	San Luis Obispo County (46);USA: New Jersey (44);USA: Arkansas (40);USA: Kentucky (39);USA: Colorado	Mesa (36);USA: Vermont (34);USA: Kansas (32);USA: Oklahoma (16);USA: Iowa (16);USA: Wisconsin (15);USA: Oregon (14);USA: California	Sacramento County (14);USA: Delaware	Sussex County (14);USA: Delaware	New Castle (13);USA: Alabama (12);USA: Delaware	Kent County (11);USA: Washington (11);USA:Colorado (11);USA: Delaware	Sussex (11);USA: Delaware	Dover (10);USA: Delaware	New Castle County (9);USA: Tennessee (9);USA: Delaware	Kent (8);USA: Delaware	Georgetown (7);USA: Hawaii (7);USA: South Carolina (6);USA: Delaware	County KENT (6);USA: Illinois	Chicago (6);USA: Delaware	County Sussex (5);USA: New Mexico	BERNALILLO (5);USA: California	Nan County (5);USA: California	Madera County (4);USA: Nebraska (4);USA: California	Tulare County (4);USA: Louisiana	New Orleans (4);USA: Idaho (3);USA: New Mexico	OTERO (3);USA: California	Los Angeles County (3);USA: Delaware	Seaford (3);USA: California	Marin County (3);Angola: Luanda (3);USA: California	San Diego (3);USA: Delaware	Ambulance (2);USA: Mississippi (2);USA: Wyoming (2);USA: Delaware	county Kent (2);USA: Delaware	Milford (2);USA: Delaware	Newark (2);Israel (2);USA: California	Napa	Solano	Yolo	Marin Counties (2);USA: Delaware (2);Qatar: Doha (2);USA: New Mexico	Ruidoso (1);USA: California	San Joaquin County (1);Canada:Ontario (1);USA (1);USA: Montana (1);USA: Delaware	Salisbury (1);Malawi (1);USA: Illinois	DuPage County (1);USA: New Mexico
surface glycoprotein	E484K	13397	23013	AAA > GAA	non_synonymous	USA: Florida (979);USA: California (969);USA: Texas (671);USA: Massachusetts (555);USA: Pennsylvania (552);USA: Maryland (508);USA: Rhode Island (398);South Africa: Kwazulu-Natal (363);South Africa: Western Cape (360);South Africa: KwaZulu-Natal (359);USA: Connecticut (319);USA: New York (312);South Africa (301);USA: New Jersey (291);Malawi (282);USA: Illinois (251);USA: Delaware	Smyrna (247);Angola: Luanda (143);USA: Nevada (137);South Africa: Gauteng (110);USA: Ohio (109);USA: New Mexico (106);USA: Arizona (102);USA: Georgia (96);USA: North Carolina (95);South Africa: Freestate (86);South Africa: Eastern Cape (80);USA: Michigan (79);USA: Maine (64);USA: New Hampshire (62);South Africa: Western Cape	George (58);USA: Washington (52);USA: Utah (49);USA: Virginia (46);South Africa: Western Cape	Knysna (45);Zimbabwe: Masvingo (44);USA: Oregon (41);USA (39);USA: Colorado (38);Brazil: Rio de Janeiro (37);USA: California	Humboldt County (35);USA: Tennessee (33);USA: Louisiana (32);USA: California	Contra Costa County (32);USA: California	San Luis Obispo County (31);Zimbabwe: Bindura (26);USA: Indiana (25);Brazil:Rio Grande do Sul	Garibaldi (25);Mozambique: Cidade (24);South Africa: Eastern Cape	Nelson Mandela Bay (24);USA: Missouri (23);Mozambique: Maputo Provincia (22);USA: Puerto Rico (20);USA: Minnesota (19);South Africa: Eastern Cape	Nelson Mandela Bay Metropolitan Municipality (19);USA: Arkansas (17);South Africa: KwaZulu-Natal	iLembe (17);USA: Vermont (17);South Africa: Eastern Cape	Sarah Baartman (17);South Africa: Western Cape	Bitou (16);USA: Wisconsin (16);South Africa: KwaZulu-Natal	eThekwini (16);USA: Massachusetts	Boston (16);USA: California	Santa Clara County (15);South Africa: KwaZulu-Natal	Ugu (15);USA: South Carolina (15);South Africa: KwaZulu-Natal	uMkhanyakude (14);Israel (14);USA: California	Los Angeles County (12);USA: Alabama (12);USA: Kentucky (12);USA: West Virginia (12);USA: South Dakota (12);USA: Kansas (12);South Africa: Western Cape	Mossel Bay (10);USA: District of Columbia (10);Mozambique: Inhambane (10);Mozambique: Maputo City (10);Mozambique: Niassa (10);South Africa: KwaZulu-Natal	Harry Gwala (10);Brazil:Rio Grande do Sul	Canoas (9);Zimbabwe: Harare (9);Mozambique: Maputo Cicade (9);USA: Hawaii (9);USA: California	Orange County (8);South Africa: KwaZulu-Natal	King Cetshwayo (7);USA: Oklahoma (6);South Africa: Western Cape	Garden Route (6);USA: Maryland	Rockville (6);Mozambique: Tete (5);South Africa: KwaZulu-Natal	uThukela (5);Brazil:Rio Grande do Sul	Carlos Barbosa (5);Mozambique: Gaza (4);Canada:Ontario (4);USA: Delaware	Georgetown (4);Peru:Lima (4);South Africa: KwaZulu-Natal	Amathole (4);USA: Alaska (4);Brazil:Rio Grande do Sul	Butia (4);Mozambique: maputo Provincia (3);Mozambique: Maputo province (3);USA: Idaho (3);USA: California	San Diego County (3);South Africa: Eastern Cape	Chris Hani (3);Mozambique: Maputo Cidade (3);Italy: Borgo Picenze	L' Aquila (3);USA: Iowa (3);Mozambique: Zambezia (3);USA: Florida	Miami-Dade County (2);USA: Delaware (2);South Africa: Eastern Cape	Sarah Baartman District Municipality (2);Philippines:Taguig City (2);USA: Delaware	Sussex County (2);USA: Delaware	Newark (2);South Africa: Eastern Cape	Sarah Baartman Distrct Municipality (2);USA: Delaware	Wilmington (2);South Africa: Western Cape	Oudtshoorn (2);USA: Mississippi (2);Malaysia:Pahang (2);USA: Nebraska (2);Philippines:Tanay	Rizal	CALABARZON (2);Brazil:Rio Grande do Sul	Morro Reuter (1);Malaysia:Kuala Lumpur (1);USA: New Mexico
nsp6	T181I	13363	11515	ATT > ACT	non_synonymous	USA: California (931);USA: Florida (490);USA: Texas (463);USA: Massachusetts (155);USA: Nevada (124);USA: Connecticut (99);USA: Pennsylvania (90);USA: New Jersey (82);South Africa: Gauteng (78);USA: Georgia (77);USA: North Carolina (59);South Africa: Kwazulu-Natal (49);USA: New York (48);USA: Rhode Island (42);USA: Arizona (39);USA: Tennessee (37);USA: Maryland (35);USA: Ohio (32);USA: New Mexico…	Smyrna (14);USA: Washington (12);USA: South Carolina (10);USA: California	Orange County (10);USA: Louisiana (10);USA: Wisconsin (9);USA: Indiana (8);USA: Missouri (8);USA: California	Contra Costa County (8);USA: Kentucky (8);USA: Oregon (6);USA: Oklahoma (5);USA: Virginia (5);South Africa: Eastern Cape (5);USA: Hawaii (5);Zimbabwe: Harare (5);Angola: Luanda (5);USA: West Virginia (4);USA: California	Los Angeles County (4);Brazil: Rio de Janeiro (3);USA: Vermont (3);USA: California	Santa Clara County (2);USA: Puerto Rico (2);USA: Mississippi (2);USA: Kansas (2);USA (2);Canada:Ontario (2);USA: District of Columbia (2);USA: Maine (2);USA: Alaska (2);Australia: Victoria (2);Zimbabwe: Bindura (1);South Africa (1);USA: New York	Manhattan (1);South Africa: Freestate (1);USA: Idaho (1);USA: Nebraska (1);Mozambique: Maputo Cicade (1);USA: Delaware	Dover (1);USA: Delaware	Sussex County (1);USA: California	San Luis Obispo County (1);Mozambique: maputo Provincia (1);USA: California	Alameda County (1);USA: Delaware	New Castle County (1);Qatar: Doha (1)
nucleocapsid phosphoprotein	S194L	13024	28855	TTA > TCA	non_synonymous	USA: California	Santa Clara County (973);USA: Texas (804);USA: Utah (719);USA: California (648);USA: California	Alameda County (484);USA: New Mexico (306);USA: California	Orange County (258);USA: California	San Diego (238);USA: Colorado (234);USA: Pennsylvania (202);USA: Massachusetts (201);USA: California	Humboldt County (177);USA: California	San Luis Obispo County (145);USA: Maryland (145);USA: California	Contra Costa County (136);USA: Florida (128);USA: Virginia (123);USA: California	Madera County (94);USA: Arizona (74);USA: California	Imperial (65);USA: California	San Francisco County (64);USA: New York (55);USA: Illinois (50);USA: Connecticut (48);USA: Delaware	Smyrna (48);USA: Ohio (45);USA: Rhode Island (43);USA: Nevada (42);USA: South Dakota (41);USA: Michigan (37);USA: Georgia (33);USA: New Jersey (33);USA: Missouri (30);USA: District of Columbia (26);Australia: Victoria (25);USA: California	Marin County (24);Israel (24);USA: North Carolina (23);USA: Oregon (22);USA: Louisiana (21);USA: New Hampshire (19);USA: Indiana (16);USA: Delaware	Kent (16);USA: Delaware	Sussex County (16);USA: Maine (15);USA: Oklahoma (15);USA (15);USA: Minnesota (13);South Africa: KZN (13);USA: Delaware	New Castle (13);USA: California	Sonoma County (12);USA: Delaware	New Castle County (12);USA: Wisconsin	North America	Dane County (12);Mexico: BajaCalifornia	Tijuana (10);USA: Delaware	Kent County (10);Canada: Ontario (8);USA: Delaware	Sussex (8);USA: Kansas (8);USA: West Virginia (7);USA: Delaware	County NEW CASTLE (6);USA: Tennessee (6);USA: California	Sacramento County (6);USA: Delaware	Newark (6);USA: Arkansas (6);USA: Delaware	Dover (6);USA: Delaware	county New Castle (5);USA: Delaware	Georgetown (5);USA: Vermont (5);USA: New Mexico	SOCORRO (4);USA: South Carolina (4);Malaysia:Negeri Sembilan (4);USA:Colorado (4);USA: Delaware	Wilmington (4);USA: California	Tulare County (4);Malaysia:Selangor (4);Turkey: Ankara (4);USA: Colorado	Mesa (4);USA: Washington (4);USA: California	Fresno County (3);USA: Delaware	County KENT (3);China: Hong Kong (3);USA: California	Monterey County (3);USA: Delaware	Milford (3);USA: California	Los Angeles County (3);USA: California	San Joaquin County (3);USA: Alabama (3);USA: Iowa (3);China:Shanghai (3);South Africa: Western Cape (2);USA: California	Napa	Solano	Yolo	Marin Counties (2);Canada: Toronto (2);USA: California	Tuolumne County (2);South Africa (2);USA: California
nsp6	V179I	12950	11508	ATT > GTT	non_synonymous	USA: Florida (28);USA: Texas (21);USA: Connecticut (15);USA: New York (13);USA: Delaware	Smyrna (11);USA: Pennsylvania (11);USA: New Jersey (9);USA: Nebraska (8);USA: Georgia (6);USA: Ohio (6);USA: Vermont (5);USA: Massachusetts (5);USA: California (5);USA: Virginia (4);USA: Nevada (4);USA: Minnesota (4);USA: Illinois (3);USA: North Carolina (3);USA: Delaware	New Castle County (2);USA: Kansas (2);USA: Kentucky (2);USA: Rhode Island (2);USA: Hawaii (1);USA: Missouri (1);USA: New Mexico (1);USA: Arizona (1);USA: Maine (1);USA: Michigan (1);USA: Tennessee (1);USA: Indiana (1);USA: Utah (1)
helicase	T137T	12905	16648	ACT > ACG	synonymous	Australia: Victoria (12139);USA: California (23);USA: California	Alameda County (16);USA: Florida (14);USA: Texas (9);South Africa: Kwazulu-Natal (9);USA: Massachusetts (7);USA: Utah (5);USA: New Jersey (4);USA: Pennsylvania (4);USA: New Mexico (4);USA: Connecticut (4);Peru:Lima (4);USA: Tennessee (3);USA: California	San Luis Obispo County (3);USA: New York (3);USA: California	Santa Clara County (3);USA: Virginia (2);Australia: Northern Territory (2);USA: California	Orange County (2);Australia: Tasmania (1);USA: Maryland (1);Mozambique: Maputo Cicade (1);South Africa: Eastern Cape	Sarah Baartman (1);USA: California	Madera County (1);USA: Colorado (1);USA: Washington (1);USA: South Dakota (1);USA: California	Contra Costa County (1);USA: Nevada (1);USA: Missouri (1);USA: Michigan (1)
surface glycoprotein	Q613Q	12596	23402	CAA > CAG	synonymous
nsp3	T1607T	12512	7541	ACC > ACT	synonymous	Australia: Victoria (12084);Australia: Northern Territory (2);South Africa: KZN (2);USA: Arkansas (2);Australia: Tasmania (1);USA: Illinois (1)
3C-like proteinase	K90R	11168	10324	AGG > AAG	non_synonymous	South Africa: Kwazulu-Natal (452);South Africa: KwaZulu-Natal (423);South Africa: Western Cape (395);Malawi (389);South Africa (315);South Africa: Eastern Cape (217);Angola: Luanda (204);USA: California (192);USA: Texas (188);USA: Florida (129);South Africa: Gauteng (112);USA: California	Santa Clara County (106);USA: Utah (99);USA: Michigan (91);South Africa: Freestate (88);USA: Pennsylvania (72);USA: Maryland (70);USA: Massachusetts (68);USA: Rhode Island (67);South Africa: Western Cape	George (58);USA: California	Alameda County (46);USA: Maine (46);South Africa: Western Cape	Knysna (45);USA: Ohio (41);Zimbabwe: Masvingo (41);USA: Arizona (39);USA: Connecticut (39);USA: North Carolina (33);USA: Colorado (33);Mozambique: Cidade (32);USA: New York (27);USA: Virginia (27);USA: Illinois (26);USA: New Mexico (26);Mozambique: Maputo Provincia (24);South Africa: Eastern Cape	Nelson Mandela Bay (24);USA: California	Contra Costa County (24);Mozambique: Inhambane (22);Zimbabwe: Bindura (21);USA: New Hampshire (21);USA: Georgia (20);South Africa: Eastern Cape	Nelson Mandela Bay Metropolitan Municipality (19);USA: California	Orange County (18);USA: Massachusetts	Boston (18);USA: Nevada (17);South Africa: KwaZulu-Natal	iLembe (17);South Africa: Eastern Cape	Sarah Baartman (17);USA (16);South Africa: KwaZulu-Natal	eThekwini (16);South Africa: Western Cape	Bitou (16);South Africa: KwaZulu-Natal	Ugu (15);South Africa: KwaZulu-Natal	uMkhanyakude (14);Mozambique: Maputo City (14);Peru:Lima (14);USA: California	Humboldt County (13);USA: Washington (12);USA: California	San Luis Obispo County (12);Israel (12);Mozambique: Niassa (12);Zimbabwe: Harare (11);USA: Louisiana (11);USA: Missouri (10);USA: District of Columbia (10);South Africa: Western Cape	Mossel Bay (10);South Africa: KwaZulu-Natal	Harry Gwala (10);USA: South Carolina (8);Mozambique: Tete (8);Mozambique: Maputo Cicade (7);South Africa: KwaZulu-Natal	King Cetshwayo (7);Mozambique: Manica (6);USA: Maryland	Rockville (6);USA: Minnesota (6);Australia: Victoria (6);USA: California	Los Angeles County (6);USA: New Jersey (6);USA: Delaware	Smyrna (6);South Africa: Western Cape	Garden Route (6);Mozambique: Maputo province (5);Mozambique: maputo Provincia (5);South Africa: KwaZulu-Natal	uThukela (5);Qatar: Doha (5);Mozambique: Zambezia (5);USA: Kansas (5);Malaysia:Pahang (4);Mozambique: Maputo Cidade (4);South Africa: KwaZulu-Natal	Amathole (4);Mozambique: Gaza (4);Brazil:Rio Grande do Sul	Garibaldi (4);USA: California	Nan County (4);USA: Indiana (4);USA: California	San Francisco County (3);Peru:Ancash (3);Brazil:Rio Grande do Sul	Butia (3);Japan (3);USA: Delaware	Kent County (3);USA: Oregon (3);South Africa: Eastern Cape	Chris Hani (3);USA: Tennessee (3);USA: Kentucky (2);USA: Oklahoma (2);Philippines:Taguig City (2);South Africa: Eastern Cape	Sarah Baartman District Municipality (2);South Africa: Western Cape	Oudtshoorn (2);Philippines:Tanay	Rizal	CALABARZON (2);Mozambique: Nampula (2);South Africa: Eastern Cape	Sarah Baartman Distrct Municipality (2);USA: Colorado	Mesa (2);USA: Vermont (2);Brazil:Rio Grande do Sul	Carlos Barbosa (2);USA: South Dakota (2);Brazil:Rio Grande do Sul	Canoas (2);Italy:Verona (2);China:Shanghai (2);Peru: Lambayeque region (1);USA: Alabama (1);USA: Wisconsin (1);USA: Delaware	county Kent (1);Brazil:Rio Grande do Sul	Novo Hamburgo (1);Brazil:Rio Grande do Sul	Taquara (1);Mozambique: Maputo Province (1);Mozambique: Cidade de Tete (1);USA: North Dakota (1);Brazil: Rio de Janeiro (1);USA: Delaware
membrane glycoprotein	F53F	10873	26682	TTT > TTC	synonymous	USA: California (2675);USA: California	Santa Clara County (783);USA: Texas (637);USA: California	Contra Costa County (577);USA: California	Orange County (532);USA: New Mexico (350);USA: Florida (338);USA: Nevada (263);USA: Utah (256);USA: Colorado (235);USA: California	Alameda County (191);USA: Arizona (183);USA: Pennsylvania (178);USA: California	Humboldt County (177);USA: Illinois (174);USA: Massachusetts (168);USA: Connecticut (109);USA: New York (108);USA: Rhode Island (100);USA: Michigan (89);USA: Ohio (77);USA: Maryland (67);USA: California	San Luis Obispo County (64);USA: Minnesota (46);USA: Georgia (44);USA: California	San Francisco County (42);USA: North Carolina (37);USA: Colorado	Mesa (37);USA: New Hampshire (35);USA: Indiana (31);USA: Missouri (30);USA: Oregon (29);USA: Louisiana (28);USA: New Jersey (28);USA: Delaware	Smyrna (24);USA: South Dakota (23);USA: Maine (20);USA: Vermont (20);USA: California	Los Angeles County (19);USA: Hawaii (17);USA: Virginia (17);USA: California	San Joaquin County (14);USA: West Virginia (13);USA (13);USA: Kansas (13);USA: Washington (12);USA: Tennessee (10);USA: District of Columbia (8);USA: Arkansas (7);Australia: Victoria (7);USA: Alaska (5);USA: New Mexico	BERNALILLO (5);USA: South Carolina (5);Peru:Lima (5);South Africa: KZN (5);Thailand (5);USA: Oklahoma (4);USA: Kentucky (4);USA: Wisconsin (4);USA: California	Nan County (4);Israel (3);Peru:Arequipa (2);Canada: Ontario (2);USA: Delaware	Sussex County (2);South Africa: Kwazulu-Natal (2);USA: Iowa (2);USA: Nebraska (2);USA: Puerto Rico (2);USA: California	San Bernadino County (2);South Africa: Eastern Cape (2);USA: Delaware	Kent (1);USA: Delaware	Kent County (1);Mexico: BajaCalifornia	Tijuana (1);USA: Colorado	Denver County (1);USA: New York	Nassau County (1);USA: North Dakota (1);Angola: Luanda (1);South Africa: Gauteng (1);Brazil: Rio de Janeiro (1);USA: New Mexico	Laguna (1);USA: California	Monterey County (1);Qatar: Doha (1);USA: Alabama (1);USA: Colorado	Pitkin County (1);USA: CA	Santa Clara County (1);USA: New Mexico	DONA_ANA (1);Bangladesh: Dhaka (1);USA: Delaware	New Castle County (1);USA: California	San Diego (1);USA: Montana (1);USA: Delaware	County KENT (1);USA:Colorado (1);USA: Idaho (1)
nsp3	P512P	10612	4256	CCA > CCG	synonymous
ORF8 protein	F120F	10048	28254	TTT > TTC	synonymous
nsp9	L112L	9961	13020	TTA > CTA	synonymous	USA: California (935);USA: Florida (290);USA: Texas (234);USA: New York (48);USA: California	Contra Costa County (40);USA: Arizona (39);USA: Utah (34);USA: California	Santa Clara County (28);USA: Massachusetts (27);USA: Nevada (26);Australia: Victoria (21);USA: Tennessee (21);USA: North Carolina (20);USA: New Mexico (20);USA: California	Humboldt County (19);Malawi (18);South Africa: Kwazulu-Natal (18);USA: Maryland (18);USA: Alabama (17);South Africa: Gauteng (17);USA: Illinois (17);USA: New Jersey (16);USA: California	Orange County (16);USA: California	Alameda County (15);USA: Georgia (14);USA: Colorado (13);USA: Minnesota (12);USA: Rhode Island (12);USA: Michigan (12);USA: Connecticut (12);USA: Arkansas (11);USA: California	San Luis Obispo County (11);USA: Kentucky (11);USA: Ohio (9);USA: Wisconsin (9);USA: Pennsylvania (9);USA: Indiana (8);USA: Oklahoma (6);USA: Louisiana (6);South Africa: Eastern Cape (4);USA: Virginia (4);USA: Kansas (4);USA: Puerto Rico (3);USA: Missouri (3);USA: Delaware	Smyrna (3);Qatar: Doha (2);USA: Alaska (2);USA: California	Los Angeles County (2);USA: Oregon (2);USA: Colorado	Denver County (1);USA: Nebraska (1);USA: South Carolina (1);USA: Mississippi (1);USA: New Mexico	Laguna (1);USA (1);Angola: Luanda (1);USA: West Virginia (1);USA: Hawaii (1);USA: Vermont (1);USA: Idaho (1);USA: Colorado	Mesa (1);USA: New Mexico	BERNALILLO (1);USA: California	San Francisco County (1);Israel (1)
nsp8	Q24R	9896	12163	CGG > CAG	non_synonymous	USA: Florida (1161);USA: Texas (450);USA: Pennsylvania (184);USA: California (181);USA: Massachusetts (169);USA: Minnesota (163);USA: Ohio (154);USA: Michigan (149);USA: Rhode Island (118);USA: Illinois (111);USA: Maryland (92);USA: Delaware	Smyrna (80);USA: New York (79);USA: Georgia (72);USA: Utah (43);USA: Arizona (38);USA: New Jersey (38);USA: North Carolina (37);USA: Connecticut (34);USA: Nevada (31);USA: Colorado (26);USA: Maine (26);USA: New Mexico (25);USA: Oregon (21);USA: California	Contra Costa County (19);USA: New Hampshire (18);USA: Missouri (16);USA: West Virginia (16);USA: District of Columbia (15);USA: South Carolina (12);USA: Indiana (12);USA: Louisiana (11);USA: Washington (10);USA: Virginia (9);USA: Tennessee (8);USA: California	Santa Clara County (8);USA: Vermont (7);USA: Puerto Rico (6);USA: California	Los Angeles County (6);USA: California	San Luis Obispo County (6);USA: Alabama (5);USA: South Dakota (5);USA (4);USA: Hawaii (4);USA: Kansas (4);Australia: Victoria (4);USA: Nebraska (3);USA: Kentucky (3);USA: Wisconsin (3);USA: Arkansas (3);USA: Mississippi (2);USA: California	Humboldt County (2);USA: Iowa (2);USA: Colorado	Mesa (1);Angola: Luanda (1);USA: California	San Diego County (1);USA: California	Orange County (1);USA: Montana (1)
3'-to-5' exonuclease	L280L	9803	18878	TTA > CTA	synonymous	USA: Massachusetts (267);USA: Maryland (243);USA: Florida (187);USA: Texas (150);USA: California (137);USA (129);USA: Pennsylvania (127);USA: Utah (81);Australia: Victoria (78);USA: Virginia (55);USA: Connecticut (52);USA: New York (39);USA: New Mexico (37);USA: Rhode Island (37);USA: New Jersey (37);USA: Delaware	Smyrna (32);USA: California	Orange County (27);USA: Wisconsin	North America	Dane County (26);USA: Georgia (24);USA: Wisconsin	North America	Milwaukee County (24);USA: Colorado (23);USA: California	Santa Clara County (22);USA: California	San Diego (20);USA: New York	Brooklyn (20);USA: Ohio (18);USA: New Hampshire (18);USA: Illinois (16);USA: North Carolina (13);USA: New York	Nassau County (13);USA: Maine (12);Israel (12);USA: California	Alameda County (11);USA: Tennessee (11);USA: California	Contra Costa County (10);USA: Puerto Rico (10);USA: California	San Luis Obispo County (9);USA: Nevada (9);USA: Louisiana (9);USA: Arizona (9);USA: Kentucky (9);Canada: Ontario (8);USA: Pennsylvania	Philadelphia (8);USA: Michigan (8);USA: New York	Queens (7);USA: Minnesota (7);USA: Delaware	New Castle (6);USA: Wisconsin (6);USA: Indiana (5);USA: Vermont (5);Turkey: Ankara (4);USA: California	Monterey County (4);USA: Missouri (4);USA: New York	Manhattan (4);USA: Oregon (4);USA: Oklahoma (4);Qatar: Doha (3);USA: California	Los Angeles County (3);Angola: Luanda (3);China: Hong Kong (3);USA: Idaho (3);USA: West Virginia (3);Iraq: Samawah (2);USA: California	San Joaquin County (2);Peru:Lima (2);Iraq (2);USA: California	Madera County (2);Peru: Lima (2);USA: Florida	Miami-Dade County (2);India:Telangana (2);USA: Kansas (2);USA: Arkansas (2);USA: Washington (2);South Africa: KwaZulu-Natal (1);USA: California	Alameda (1);USA: Hawaii (1);USA: Delaware	county Kent (1);USA: California	San Francisco County (1);USA: Iowa (1);USA: Delaware	Newark (1);USA: Alabama (1);USA: Illinois	Chicago (1);USA: New York	Bronx (1);USA: Delaware	Wilmington (1);Canada:Ontario (1);Malaysia:Kelantan (1);China:Yunnan (1);USA: Mississippi (1);USA: District of Columbia (1);USA: New York	Staten Island (1);India: New Delhi (1);USA: Texas	Dallas County (1);USA: New York	Westchester County (1);Malaysia:Melaka (1);South Africa: Gauteng (1);USA: Alaska (1);Malaysia: Kuantan	Pahang (1);USA: Delaware	New Castle County (1);USA: New York	Suffolk County (1);Philippines (1);Tunisia (1);USA: New Mexico	Sandoval (1);Mexico: BajaCalifornia	Tijuana (1);USA: Delaware	Sussex County (1);USA: California	Ventura County (1)
surface glycoprotein	V143V	9732	21990	GTT > GTT	synonymous	USA: Maryland (140);USA: Texas (118);USA: Massachusetts (98);USA: California (84);USA: Florida (61);USA: Rhode Island (60);USA: Pennsylvania (50);USA: Michigan (44);USA: New Mexico (41);Israel (37);USA: Delaware	Smyrna (35);USA: Connecticut (32);USA: Ohio (23);USA: New York (23);USA: Illinois (20);USA: Utah (19);USA: Colorado (17);USA: New Jersey (15);USA: Minnesota (12);USA: District of Columbia (10);USA: California	Contra Costa County (10);USA: New Hampshire (10);USA: Louisiana (9);USA: Arizona (8);USA: South Dakota (8);USA: California	Humboldt County (7);USA: Virginia (7);Angola: Luanda (7);USA: Vermont (7);Iraq (5);USA: Georgia (5);USA: California	Santa Clara County (5);USA: Arkansas (4);USA: Missouri (4);South Africa: Kwazulu-Natal (4);USA: California	Los Angeles County (4);USA: California	San Luis Obispo County (3);USA: Maine (3);USA: Tennessee (3);Iraq: Erbil (3);USA: Colorado	Mesa (3);USA: Kansas (2);Australia: Victoria (2);USA: Kentucky (2);United Kingdom (2);USA: Washington (2);USA: Puerto Rico (2);USA: Wisconsin (2);USA: Nevada (2);South Africa: Gauteng (1);USA: Illinois	Chicago (1);USA: Indiana (1);USA: Nebraska (1);USA: Alabama (1);USA: Oregon (1);USA: California	San Diego County (1);USA: Massachusetts	Suffolk County (1);USA: West Virginia (1);USA: California	Orange County (1);Philippines:Taguig City (1);USA: Oklahoma (1)
nsp9	N95N	9409	12971	AAT > AAC	synonymous	USA: Texas (30);USA: Pennsylvania (30);USA: New Mexico (29);USA: California (28);USA: California	Santa Clara County (25);USA: Maryland (23);USA: Ohio (21);USA: Utah (19);USA: Florida (11);USA: Arizona (9);USA: Illinois (7);USA: New York (6);USA: California	Humboldt County (6);USA: Michigan (6);USA: Connecticut (5);USA: Delaware	Smyrna (4);USA: Georgia (4);USA: Colorado (3);USA: California	Alameda County (3);USA: New Jersey (3);USA: North Carolina (2);USA: California	Contra Costa County (2);Israel (2);Malawi (2);USA: Missouri (2);USA: Kansas (1);USA: New Mexico	Carrizozo (1);USA: South Carolina (1);Brazil: Rio de Janeiro (1);USA: Arkansas (1);USA: Tennessee (1);USA: New Mexico	Ruidoso (1);USA: District of Columbia (1);USA: New Mexico	OTERO (1);Peru:Lima (1);USA: Massachusetts (1);USA: New York	Queens (1);USA (1);USA: Louisiana (1);USA: Rhode Island (1);USA: Indiana (1);USA: Wisconsin (1);Australia: Victoria (1)
nsp3	T955T	9332	5585	ACG > ACA	synonymous	USA: California (723);USA: Texas (271);USA: Florida (197);USA: Nevada (86);South Africa: Gauteng (55);USA: Georgia (38);USA: North Carolina (30);USA: New Jersey (23);USA: Arizona (21);South Africa: Kwazulu-Natal (20);Malawi (20);USA: New York (19);USA: Tennessee (17);USA: Alabama (14);USA: Ohio (12);USA: Arkansas (11);USA: Massachusetts (10);USA: Washington (9);USA: Connecticut (9);USA: New Mexic…	Smyrna (2);USA: Alaska (2);USA: Maryland (2);USA: California	Contra Costa County (2);Angola: Luanda (2);USA: Hawaii (2);USA: Idaho (1);USA: South Dakota (1);USA: Puerto Rico (1);USA: Utah (1);USA: West Virginia (1);USA: Mississippi (1);USA: California	Santa Clara County (1);USA: Kansas (1);USA: Nebraska (1);USA: Oregon (1);USA: New Hampshire (1);USA (1)
helicase	D260Y	8529	17015	TAT > GAT	non_synonymous	USA: California (2578);USA: California	Santa Clara County (780);USA: California	Contra Costa County (574);USA: California	Orange County (529);USA: Texas (473);USA: New Mexico (312);USA: Florida (284);USA: Nevada (256);USA: Utah (249);USA: Colorado (230);USA: California	Alameda County (188);USA: Arizona (179);USA: Illinois (167);USA: California	Humboldt County (162);USA: Pennsylvania (146);USA: Massachusetts (102);USA: Michigan (81);USA: Connecticut (75);USA: Ohio (70);USA: New York (66);USA: Rhode Island (66);USA: California	San Luis Obispo County (64);USA: Maryland (53);USA: Minnesota (44);USA: California	San Diego (39);USA: Colorado	Mesa (36);USA: California	San Francisco County (35);USA: Georgia (32);USA: North Carolina (30);USA: Indiana (30);USA: Oregon (27);USA: New Hampshire (24);USA: Louisiana (23);USA: South Dakota (22);USA: Vermont (20);USA: Maine (20);USA: California	Los Angeles County (18);USA: Hawaii (17);USA (17);USA: Missouri (16);USA: California	San Joaquin County (14);USA: West Virginia (13);USA: Kansas (12);USA: Virginia (12);USA: Washington (11);USA: Delaware	Smyrna (11);USA: New Jersey (10);USA: District of Columbia (8);USA: New Mexico	BERNALILLO (5);USA: Alaska (5);USA: Kentucky (4);USA: Wisconsin (4);USA: Arkansas (4);USA: South Carolina (3);USA: Tennessee (3);USA: Puerto Rico (2);USA: Nebraska (2);USA: California	San Bernadino County (2);Peru:Arequipa (2);USA: Delaware	Sussex County (2);USA: California	Monterey County (1);Israel (1);USA: CA	Santa Clara County (1);USA: New Mexico	Laguna (1);USA: New York	Brooklyn (1);USA: Alabama (1);USA: New Mexico	DONA_ANA (1);USA: California	San Diego County (1);USA:Colorado (1);USA: Iowa (1);USA: Delaware	New Castle County (1);Angola: Luanda (1);Brazil: Rio de Janeiro (1);USA: North Dakota (1);USA: Oklahoma (1);Australia: Victoria (1);USA: Colorado	Denver County (1);USA: Montana (1);USA: Colorado	Pitkin County (1)
endoRNAse	L214L	8312	20263	TTG > TTA	synonymous	USA: California (1010);USA: Rhode Island (499);USA: Florida (430);USA: Connecticut (426);USA: Pennsylvania (411);USA: Massachusetts (379);USA: New York (376);USA: New Jersey (309);USA: Nevada (232);USA: Maryland (217);USA: Delaware	Smyrna (204);USA: Texas (197);USA: New Hampshire (107);USA: Maine (104);USA: New Mexico (97);USA: North Carolina (87);USA: Illinois (65);USA: Michigan (62);USA: Arizona (55);USA: Ohio (35);USA: Vermont (30);USA: Puerto Rico (24);USA: Tennessee (24);USA: Missouri (23);USA: Georgia (23);USA: California	Contra Costa County (21);USA: Oregon (20);USA: Virginia (20);USA: Colorado (19);South Africa: Gauteng (14);USA: Washington (14);USA: Arkansas (13);USA: Utah (12);USA: Louisiana (10);USA: South Carolina (10);USA: California	Santa Clara County (9);USA: Minnesota (9);USA: District of Columbia (7);USA: Alabama (7);South Africa: Kwazulu-Natal (7);USA: South Dakota (6);USA: Indiana (5);USA: Kansas (5);Mozambique: Inhambane (5);USA: California	Los Angeles County (4);USA: California	Humboldt County (4);USA: Wisconsin (4);USA: Hawaii (3);USA (3);USA: Delaware	Dover (2);USA: Kentucky (2);Australia: Victoria (2);USA: Alaska (2);USA: California	Davis (2);USA: Delaware (2);USA: Delaware	Newark (2);USA: Delaware	New Castle (2);USA: Delaware	New Castle County (1);USA: West Virginia (1);USA: Delaware	Milford (1);USA: Montana (1);Angola: Luanda (1);Romania: Brasov (1);USA: Delaware	Kent County (1);Israel (1);USA: Delaware	Wilmington (1);USA: California	San Diego County (1);USA: Wyoming (1);USA: Delaware	Georgetown (1);USA: California	San Luis Obispo County (1);USA: Oklahoma (1);USA: Iowa (1);USA: Illinois	Cook County (1);USA: Oregon	Multnomah County (1)
surface glycoprotein	S13I	8309	21601	ATT > AGT	non_synonymous	USA: California (2580);USA: California	Santa Clara County (774);USA: California	Contra Costa County (573);USA: California	Orange County (528);USA: Texas (468);USA: New Mexico (307);USA: Florida (280);USA: Nevada (256);USA: Colorado (231);USA: Utah (228);USA: California	Alameda County (189);USA: Arizona (180);USA: Illinois (167);USA: California	Humboldt County (162);USA: Pennsylvania (147);USA: Massachusetts (102);USA: Michigan (81);USA: Connecticut (74);USA: Ohio (70);USA: New York (67);USA: Rhode Island (64);USA: California	San Luis Obispo County (63);USA: Maryland (52);USA: Minnesota (44);USA: California	San Francisco County (35);USA: Georgia (33);USA: Colorado	Mesa (33);USA: North Carolina (30);USA: Indiana (30);USA: Oregon (27);USA: New Hampshire (24);USA: Louisiana (24);USA: South Dakota (22);USA: Vermont (20);USA: Maine (19);USA: Hawaii (17);USA: Missouri (16);USA: California	Los Angeles County (16);USA: California	San Joaquin County (14);USA: Virginia (13);USA: West Virginia (13);USA: Delaware	Smyrna (12);USA: Kansas (12);USA: New Jersey (11);USA: Washington (11);USA (11);USA: District of Columbia (8);USA: New Mexico	BERNALILLO (5);USA: Alaska (5);USA: Wisconsin (4);USA: Kentucky (4);Australia: Victoria (4);USA: Arkansas (4);USA: Tennessee (3);USA: South Carolina (3);United Kingdom: Cambridge (3);USA: California	San Bernadino County (2);USA: Puerto Rico (2);USA: Delaware	Sussex County (2);USA: Nebraska (2);USA:Colorado (1);USA: Colorado	Pitkin County (1);USA: Washington	King County (1);USA: California	Monterey County (1);USA: Montana (1);USA: Oklahoma (1);USA: Colorado	Denver County (1);USA: New Mexico	Laguna (1);USA: Iowa (1);USA: Delaware	New Castle County (1);USA: CA	Santa Clara County (1);Israel (1);USA: Alabama (1);USA: New Mexico	DONA_ANA (1);USA: North Dakota (1)
surface glycoprotein	W152C	8015	22019	TGT > TGG	non_synonymous	USA: California (2544);USA: California	Santa Clara County (764);USA: California	Contra Costa County (574);USA: California	Orange County (527);USA: Texas (438);USA: New Mexico (303);USA: Florida (275);USA: Nevada (245);USA: Colorado (204);USA: Utah (201);USA: California	Alameda County (187);USA: Arizona (179);USA: Illinois (165);USA: California	Humboldt County (160);USA: Pennsylvania (141);USA: Massachusetts (98);USA: Michigan (81);USA: Connecticut (74);USA: Ohio (68);USA: New York (65);USA: California	San Luis Obispo County (63);USA: Rhode Island (58);USA: Maryland (51);USA: Minnesota (44);USA: Colorado	Mesa (36);USA: California	San Francisco County (35);USA: Georgia (32);USA: North Carolina (30);USA: Indiana (29);USA: Oregon (27);USA: Louisiana (23);USA: New Hampshire (22);USA: South Dakota (22);USA: Vermont (19);USA: Maine (19);USA: Hawaii (17);USA: Missouri (16);USA: California	Los Angeles County (14);USA: West Virginia (13);USA: California	San Joaquin County (13);USA: Virginia (12);USA: Kansas (12);USA: Washington (11);USA: Delaware	Smyrna (10);USA: New Jersey (10);USA (8);USA: District of Columbia (8);USA: New Mexico	BERNALILLO (5);USA: Alaska (5);USA: Arkansas (4);USA: Kentucky (4);USA: Wisconsin (4);USA: Tennessee (3);USA: South Carolina (3);USA: Nebraska (2);USA: Puerto Rico (2);USA: Delaware	Sussex County (2);USA: California	San Bernadino County (2);USA: New Mexico	Laguna (1);USA: CA	Santa Clara County (1);USA: New Mexico	DONA_ANA (1);USA: Alabama (1);USA: Oklahoma (1);USA: California	Monterey County (1);USA: Iowa (1);USA: Colorado	Pitkin County (1);USA: Delaware	New Castle County (1);USA: Washington	King County (1);USA: Montana (1)
surface glycoprotein	A701V	7372	23665	GTA > GCA	non_synonymous	South Africa: KwaZulu-Natal (410);Malawi (337);USA: Pennsylvania (318);USA: Connecticut (291);USA: New York (266);USA: Florida (263);South Africa: Kwazulu-Natal (225);USA: New Mexico (222);USA: Maryland (220);South Africa: Eastern Cape (206);USA: New Jersey (200);South Africa: Western Cape (192);USA: Delaware	Smyrna (188);USA: Massachusetts (172);USA: California (139);USA: Rhode Island (137);USA: Texas (132);USA: North Carolina (93);South Africa: Freestate (86);USA: Michigan (64);South Africa: Western Cape	George (58);South Africa: Gauteng (57);South Africa: Western Cape	Knysna (45);Angola: Luanda (44);USA: Illinois (40);USA: Ohio (34);USA: New Hampshire (30);USA: Missouri (27);USA: Maine (26);USA: Georgia (25);USA: Virginia (24);Zimbabwe: Masvingo (24);South Africa: Eastern Cape	Nelson Mandela Bay (24);USA: Arizona (21);South Africa: Eastern Cape	Nelson Mandela Bay Metropolitan Municipality (19);USA: Nevada (18);USA (18);USA: Massachusetts	Boston (17);South Africa: KwaZulu-Natal	iLembe (17);Mozambique: Inhambane (17);South Africa: Eastern Cape	Sarah Baartman (17);USA: California	Contra Costa County (16);South Africa: KwaZulu-Natal	eThekwini (16);South Africa: Western Cape	Bitou (16);South Africa: KwaZulu-Natal	Ugu (15);Zimbabwe: Bindura (15);South Africa: KwaZulu-Natal	uMkhanyakude (14);Mozambique: Maputo City (14);USA: Vermont (14);Mozambique: Cidade (13);USA: Colorado (12);South Africa (12);Israel (12);USA: Louisiana (12);Mozambique: Maputo Provincia (11);USA: Minnesota (10);USA: California	Santa Clara County (10);South Africa: KwaZulu-Natal	Harry Gwala (10);USA: Oregon (10);South Africa: Western Cape	Mossel Bay (10);Mozambique: Niassa (9);USA: District of Columbia (9);USA: Puerto Rico (8);USA: South Carolina (8);USA: Utah (7);South Africa: KwaZulu-Natal	King Cetshwayo (7);Zimbabwe: Harare (7);Mozambique: Tete (7);USA: South Dakota (6);South Africa: Western Cape	Garden Route (6);USA: Tennessee (6);USA: Maryland	Rockville (6);USA: California	San Luis Obispo County (5);South Africa: KwaZulu-Natal	uThukela (5);USA: Washington (5);Mozambique: Maputo province (5);Malaysia:Pahang (5);USA: California	Madera County (4);Malaysia:Selangor (4);USA: California	Humboldt County (4);USA: Wisconsin (4);Mozambique: Gaza (4);Malaysia:Negeri Sembilan (4);South Africa: KwaZulu-Natal	Amathole (4);USA: California	Los Angeles County (4);USA: Delaware	New Castle County (3);Mozambique: Maputo Cidade (3);South Africa: Eastern Cape	Chris Hani (3);USA: Kansas (3);Mozambique: Zambezia (3);USA: Arkansas (3);USA: Kentucky (3);Mozambique: Maputo Cicade (3);USA: Indiana (3);South Africa: Western Cape	Oudtshoorn (2);USA: Alabama (2);USA: California	Orange County (2);Philippines:Tanay	Rizal	CALABARZON (2);Philippines:Taguig City (2);South Africa: Eastern Cape	Sarah Baartman District Municipality (2);USA: Delaware	Newark (2);South Africa: Eastern Cape	Sarah Baartman Distrct Municipality (2);Malaysia:Kelantan (2);USA: Delaware	New Castle (2);USA: Delaware (2);Mozambique: Maputo Province (1);USA: Oklahoma (1);USA: Delaware	Georgetown (1);Qatar: Doha (1);USA: Delaware	Kent County (1);USA: West Virginia (1);Philippines:Pasay City (1);USA: Oregon	Multnomah County (1);South Africa: Western Cape	Klipfontein (1);Malaysia:Kedah (1);Iraq (1);USA: Delaware	Dover (1);South Africa: KwaZulu-Natal	Zululand (1);Philippines:Caloocan City (1);USA: Illinois	Cook County (1);Mozambique: Manica (1);USA: Colorado	Mesa (1);USA: Iowa (1);USA: Delaware
surface glycoprotein	Y144Y	6945	21995	TAC > TAT	synonymous	USA: Delaware	Smyrna (339);USA: Rhode Island (237);USA: Massachusetts (160);USA: Florida (66);USA: New Mexico (51);USA: Colorado (37);USA: Pennsylvania (25);USA: North Carolina (22);USA: Vermont (20);USA: Michigan (19);USA: California (19);USA: New York (18);Angola: Luanda (18);USA: Georgia (16);USA: New Hampshire (12);USA: Texas (9);USA: Virginia (9);USA: California	Humboldt County (8);USA: Utah (7);USA: Connecticut (7);USA: Minnesota (7);USA: District of Columbia (4);USA: Maryland (4);USA: South Dakota (4);South Africa: Gauteng (3);USA: Indiana (3);USA: New Jersey (3);USA: Kentucky (3);USA: Maine (3);USA: Oregon (3);Australia: Victoria (2);USA: Arizona (2);Australia: Tasmania (2);USA: Colorado	Mesa (2);USA: Louisiana (2);USA: South Carolina (2);USA: California	Madera County (2);USA: Mississippi (2);Israel (1);USA: Delaware	Dover (1);USA: Delaware	Kent County (1);USA: Illinois (1);USA: Iowa (1);USA: Puerto Rico (1);USA: Idaho (1);USA: Delaware	Newark (1);South Africa: Kwazulu-Natal (1);USA: Delaware	New Castle County (1);USA: West Virginia (1);USA: Tennessee (1);USA: California	Orange County (1);Germany:Marburg (1);USA: California	Alameda County (1)
endoRNAse	D78D	6886	19855	GAT > GAC	synonymous	USA: Texas (101);USA: Nevada (98);USA: California (89);USA: Florida (75);USA: Missouri (50);USA: Colorado (35);USA: Illinois (15);USA: Georgia (13);USA: Utah (13);USA: North Carolina (13);USA: New Jersey (13);USA: South Carolina (11);USA: Washington (10);Iraq (10);USA: Arizona (9);USA: Louisiana (9);USA: Pennsylvania (8);USA: Arkansas (7);USA: Oregon (6);USA: Vermont (5);USA: Ohio (5);USA: Massac…	Orange County (4);USA: New York (4);USA: Colorado	Mesa (4);USA: New Mexico (4);USA: Maine (3);USA: Connecticut (3);USA: Tennessee (2);USA: Alaska (2);USA: Minnesota (2);USA: Kansas (2);USA: New Hampshire (2);Angola: Luanda (1);USA: Idaho (1);South Africa: KZN (1);USA: California	Santa Clara County (1);USA: Alabama (1);USA: Virginia (1);Philippines:Taguig City (1);USA: Maryland (1);USA: Wisconsin (1);USA: California	Contra Costa County (1);Peru:Ancash (1);India: New Delhi (1);China:Yunnan (1);USA: Indiana (1);USA: Puerto Rico (1);USA: Montana (1)
3'-to-5' exonuclease	L495L	6856	19525	CTT > CTC	synonymous	Israel (652);USA: Florida (94);South Africa: KwaZulu-Natal (82);USA: Pennsylvania (74);USA: California (66);Malawi (58);South Africa: Kwazulu-Natal (52);USA: Massachusetts (49);USA: Delaware	Smyrna (48);South Africa: Western Cape (48);USA: Texas (48);USA: Rhode Island (46);USA: New York (40);USA: Colorado (34);USA: Maryland (34);South Africa: Eastern Cape (31);USA: North Carolina (29);USA: Connecticut (28);USA: Utah (26);USA: South Dakota (21);Timor-Leste (18);USA: California	Contra Costa County (18);USA: Virginia (17);USA: Arizona (17);USA: Ohio (15);USA: New Hampshire (15);USA: California	Alameda County (14);USA: Illinois (13);USA: Vermont (11);USA: Nevada (11);USA: New Jersey (11);USA: New Mexico (10);Australia: Victoria (10);USA: California	Santa Clara County (9);South Africa: Gauteng (9);USA: Tennessee (7);Mozambique: Maputo Provincia (7);South Africa: KwaZulu-Natal	eThekwini (6);USA: Maine (6);Thailand (5);India:Telangana (5);USA: California	San Luis Obispo County (5);USA: Oregon (4);USA: Alabama (4);South Africa (4);USA: Georgia (4);USA: South Carolina (4);South Africa: Freestate (4);USA: Kansas (4);USA: Missouri (4);Mozambique: Maputo City (3);Qatar: Doha (3);Canada: Ontario (3);USA: California	Humboldt County (3);USA: Minnesota (3);USA: Louisiana (3);Angola: Luanda (3);Mozambique: Cidade (3);USA: Wisconsin (2);Malaysia:Wilayah Persekutuan (2);Zimbabwe: Masvingo (2);Mozambique: Maputo province (2);USA: California	Madera County (2);Malaysia: Kuala Lumpur (2);Malaysia:Selangor (2);Mozambique: Tete (2);USA: Pennsylvania	Philadelphia (2);Mozambique: Inhambane (2);USA: Indiana (2);Mozambique: Maputo Cidade (2);USA: Kentucky (2);USA: New Mexico	CIBOLA (1);Brazil:Rio Grande do Sul	Taquara (1);USA: Delaware	Dover (1);South Africa: KwaZulu-Natal	King Cetshwayo (1);India: HARYANA (1);South Africa: KwaZulu-Natal	iLembe (1);USA: San Francisco (1);USA: Hawaii (1);Iraq (1);South Africa: KZN (1);USA: Delaware	Sussex County (1);Malaysia (1);South Africa: KwaZulu-Natal	Zululand (1);USA: District of Columbia (1);USA (1);USA: Delaware	County KENT (1);Mozambique: Maputo Cicade (1);South Africa: Western Cape	Knysna (1);Mozambique: Gaza (1);South Africa: KwaZulu-Natal	uMkhanyakude (1);Mozambique: Cidade de Tete (1);USA: Colorado	Mesa (1)
nsp2	P129L	6851	1192	CTA > CCA	non_synonymous	USA: California (1051);USA: Florida (264);USA: Nevada (256);USA: Texas (256);USA: New Jersey (87);USA: Arizona (57);USA: Illinois (47);USA: Georgia (33);USA: Massachusetts (30);USA: Tennessee (27);USA: North Carolina (26);USA: Utah (21);USA: New York (21);USA: Colorado (19);USA: Connecticut (19);USA: Pennsylvania (18);USA: Missouri (16);USA: Ohio (15);USA: Oregon (15);USA: New Hampshire (15);USA:…	Contra Costa County (14);South Africa: Gauteng (14);USA: California	Santa Clara County (11);Angola: Luanda (11);USA: Alabama (10);USA: California	Alameda County (10);USA: South Carolina (10);South Africa: Kwazulu-Natal (10);USA: New Mexico (9);USA: Puerto Rico (9);USA: Washington (8);USA: Michigan (8);USA: Delaware	Smyrna (8);USA: Maine (8);USA: Maryland (6);USA: Kansas (6);USA: South Dakota (5);USA: Arkansas (5);USA: California	Humboldt County (5);USA: Minnesota (5);USA: Virginia (4);USA (4);USA: Wisconsin (4);USA: Alaska (4);USA: Louisiana (4);USA: Kentucky (2);USA:Colorado (2);South Africa: KwaZulu-Natal (2);USA: California	Davis (2);Australia: Victoria (1);USA: Vermont (1);USA: New York	Brooklyn (1);Israel (1);USA: Mississippi (1);USA: Hawaii (1);Romania: Brasov (1);USA: New York	Manhattan (1);USA: Delaware (1);USA: Louisiana	New Orleans (1);USA: California	San Diego (1);USA: Indiana (1);USA: New York	Queens (1);South Africa (1);USA: California	San Francisco County (1);USA: District of Columbia (1);USA: Delaware	New Castle (1);South Africa: Eastern Cape (1);USA: Wyoming (1)
membrane glycoprotein	Y71Y	6814	26736	TAT > TAC	synonymous	USA: Rhode Island (196);USA: Texas (92);USA: California (65);Australia: Victoria (54);USA: Massachusetts (30);USA: Utah (27);USA: California	San Luis Obispo County (24);USA: Maine (21);USA: California	Santa Clara County (20);USA: New Mexico (19);USA: Pennsylvania (19);USA: Florida (16);USA: Delaware	Smyrna (14);USA: California	Alameda County (14);USA: Ohio (13);USA: Virginia (10);USA: Connecticut (9);Angola: Luanda (9);USA: Colorado (8);USA: New Jersey (8);USA: Maryland (7);USA: Kansas (6);Qatar: Doha (6);USA: California	Contra Costa County (5);Turkey: Ankara (5);USA: South Dakota (4);USA: New Hampshire (4);USA: Michigan (4);Brazil: Rio de Janeiro (4);USA: Indiana (4);USA: North Carolina (3);China: Hong Kong (3);USA: Delaware	Sussex (3);Canada: Ontario (3);USA: California	San Diego (3);USA: California	Madera County (3);USA: Illinois (3);USA: Washington (2);USA: New York (2);USA: Delaware	Newark (2);USA: Delaware	Sussex County (2);USA: Oregon (2);USA: Georgia (2);South Africa: KZN (1);USA: California	Los Angeles County (1);USA: Delaware (1);Iraq (1);USA: Tennessee (1);USA: District of Columbia (1);South Africa: Western Cape	Knysna (1);USA: Hawaii (1);Israel (1);South Africa: Kwazulu-Natal (1);USA: California	Alameda (1);Malaysia:Kelantan (1);USA: Vermont (1);South Africa: Western Cape	George (1);USA: Delaware	New Castle County (1);Malaysia:Melaka (1);USA: Louisiana (1);USA: Delaware	Dover (1);USA: California	San Joaquin County (1);Malaysia: Kuantan	Pahang (1);USA: Arkansas (1);India: New Delhi (1);USA: Missouri (1);USA: California	Humboldt County (1);USA: South Carolina (1);USA: Nevada (1);Malawi (1);USA: California	San Francisco County (1);India:Telangana (1);USA: California	Orange County (1)
surface glycoprotein	I410I	6685	22793	ATT > ATC	synonymous	USA: Massachusetts (61);USA: Florida (19);Australia: Victoria (17);USA: Rhode Island (13);USA: New Hampshire (13);USA: California (12);USA: Texas (6);Israel (5);USA: Michigan (2);USA: California	Contra Costa County (2);USA (2);USA: California	Santa Clara County (1);Brazil:Rio Grande do Sul	Canoas (1);Iraq (1);USA: New Mexico (1);USA: Arizona (1);Malawi (1);USA: Pennsylvania (1);USA: Maryland (1);USA: Oklahoma (1);USA: Hawaii (1);USA: South Carolina (1);USA: Indiana (1);USA: Colorado (1);South Africa: Eastern Cape (1);USA: New Jersey (1);USA: Mississippi (1)
ORF3a protein	S171L	6635	25905	TTA > TCA	non_synonymous	South Africa: KwaZulu-Natal (419);South Africa: Western Cape (408);Malawi (304);South Africa: Kwazulu-Natal (240);South Africa: Eastern Cape (203);South Africa (82);South Africa: Gauteng (75);South Africa: Freestate (66);South Africa: Western Cape	George (58);Zimbabwe: Masvingo (57);Angola: Luanda (51);USA: California (50);USA: Texas (50);South Africa: Western Cape	Knysna (45);Zimbabwe: Bindura (44);USA: Pennsylvania (42);USA: Maryland (42);USA: Massachusetts (39);USA: North Carolina (33);USA: Florida (32);Israel (32);Zimbabwe: Harare (28);USA: Utah (26);South Africa: Eastern Cape	Nelson Mandela Bay (24);USA: Colorado (23);USA: Ohio (19);Mozambique: Inhambane (19);USA: Massachusetts	Boston (17);South Africa: Eastern Cape	Sarah Baartman (17);South Africa: KwaZulu-Natal	iLembe (17);South Africa: Western Cape	Bitou (16);South Africa: KwaZulu-Natal	eThekwini (16);Mozambique: Maputo Provincia (16);Mozambique: Cidade (15);South Africa: KwaZulu-Natal	Ugu (15);South Africa: KwaZulu-Natal	uMkhanyakude (14);Mozambique: Maputo City (14);USA: Georgia (12);USA: Illinois (11);USA: Virginia (11);Mozambique: Niassa (11);South Africa: Western Cape	Mossel Bay (10);South Africa: KwaZulu-Natal	Harry Gwala (10);USA: Connecticut (9);USA: California	Alameda County (8);South Africa: KwaZulu-Natal	King Cetshwayo (7);USA: Michigan (7);USA: Delaware	Smyrna (7);USA: New Mexico (6);Mozambique: Tete (6);USA: Rhode Island (6);South Africa: Western Cape	Garden Route (6);USA: California	San Luis Obispo County (6);USA (6);USA: Maryland	Rockville (6);USA: Oregon (6);USA: New Jersey (5);South Africa: KwaZulu-Natal	uThukela (5);USA: California	Santa Clara County (5);USA: New York (5);Mozambique: Maputo province (5);Mozambique: Gaza (5);Mozambique: Maputo Cicade (5);Mozambique: Maputo Cidade (4);South Africa: KwaZulu-Natal	Amathole (4);USA: Nevada (4);USA: Kansas (4);Malaysia:Pahang (4);USA: Maine (3);USA: South Dakota (3);USA: District of Columbia (3);USA: Minnesota (3);USA: Louisiana (3);USA: Tennessee (3);South Africa: Eastern Cape	Chris Hani (3);Mozambique: Zambezia (3);Mozambique: Manica (3);USA: Arizona (3);Iraq (2);USA: California	Orange County (2);Philippines:Tanay	Rizal	CALABARZON (2);Canada: Ontario (2);South Africa: Eastern Cape	Nelson Mandela Bay Metropolitan Municipality (2);Philippines:Taguig City (2);USA: California	Contra Costa County (2);USA: South Carolina (2);Jordan: Amman (2);USA: New Hampshire (2);USA: Missouri (2);South Africa: Western Cape	Oudtshoorn (2);Bangladesh: Dhaka (2);Brazil: Rio de Janeiro (2);Canada:Ontario (1);Peru:Lima (1);Malaysia:Kelantan (1);South Africa: KwaZulu-Natal	Ugu (1);USA: Delaware	county Kent (1);China:Shanghai (1);Mozambique: Cidade de Tete (1);Philippines:Pasay City (1);USA: Delaware	Dover (1);Philippines:Quezon City (1);Mozambique: Maputo Province (1);Malaysia:Kedah (1);South Africa: Eastern Cape	Sarah Baartman Distrct Municipality (1);USA: Kentucky (1);South Africa: Ugu (1);Mozambique: maputo Provincia (1);USA: Louisiana	New Orleans (1);South Africa: KwaZulu-Natal	Zululand (1);USA: Indiana (1);Qatar: Doha (1);USA: California	Los Angeles County (1);South Africa: Western Cape	Klipfontein (1);USA: Washington (1);Philippines:Caloocan City (1);USA: Oklahoma (1);USA: Wisconsin (1);United Kingdom: United Kingdom (1);USA: Montana (1);Philippines:Indang	Cavite	CALABARZON (1);Malaysia:Kuala Lumpur (1)
helicase	Y217Y	6585	16888	TAT > TAC	synonymous	USA: New Mexico (240);USA: Massachusetts (236);USA: Texas (115);USA: California (108);USA: Rhode Island (106);USA: South Dakota (77);USA: Florida (75);USA: Pennsylvania (57);USA: Maryland (56);USA: Michigan (40);USA: Illinois (26);USA: Arizona (24);USA: Minnesota (24);USA: Connecticut (23);USA: Utah (20);USA: Virginia (19);USA: California	Humboldt County (17);USA: Colorado (15);USA: California	Santa Clara County (15);USA: North Carolina (13);USA: California	Alameda County (12);USA: Delaware	Smyrna (12);USA: Ohio (11);USA: Missouri (9);Australia: Victoria (9);USA: New Hampshire (9);USA: New York (9);USA: California	Contra Costa County (8);USA: Nevada (8);USA: New Jersey (8);USA: Georgia (6);USA: Louisiana (6);USA: Kansas (6);USA: Indiana (6);USA: West Virginia (5);Thailand (5);USA: Delaware	Kent (4);USA: District of Columbia (4);USA: Delaware	Sussex County (4);USA: Arkansas (4);USA (4);Israel (3);USA: California	San Luis Obispo County (3);USA: Delaware	Georgetown (3);USA: Tennessee (3);Peru:Amazonas (3);USA: California	Orange County (3);USA: Washington (3);USA: Delaware	New Castle (3);USA: California	San Diego (2);Brazil: Rio de Janeiro (2);South Africa: Kwazulu-Natal (2);USA: Iowa (2);South Africa: Eastern Cape	Sarah Baartman (2);USA: California	Marin County (2);USA: Kentucky (2);USA: Delaware	Kent County (2);India: New Delhi (1);Qatar: Doha (1);Malawi (1);USA: South Carolina (1);USA: New York	Manhattan (1);USA: California	San Diego County (1);South Africa: Western Cape	Mossel Bay (1);USA: Delaware	Dover (1);USA: Maine (1);South Africa: Eastern Cape (1);USA: California	San Francisco County (1);USA: California	San Joaquin County (1);Peru:Lima (1);USA: Nebraska (1);USA: Oklahoma (1);USA: Vermont (1);USA: Delaware	Milford (1);USA: California	Los Angeles County (1);South Africa: Western Cape	Bitou (1);China:Shanghai (1);South Africa: KwaZulu-Natal (1)
nsp6	L260F	6492	11751	TTC > CTC	non_synonymous	USA: Michigan (284);USA: Florida (216);USA: Texas (133);USA: California	Humboldt County (88);USA: California (87);USA: Missouri (56);USA: Illinois (48);USA: Virginia (43);USA: Pennsylvania (37);USA: Ohio (37);USA: Maryland (29);USA: Massachusetts (27);USA: Connecticut (22);USA: Rhode Island (17);USA (15);USA: Georgia (15);USA: Arizona (15);USA: North Carolina (14);USA: Tennessee (13);USA: Nevada (11);USA: Delaware	Smyrna (11);USA: New Jersey (9);USA: New York (9);USA: Utah (9);USA: Indiana (7);Israel (7);Australia: Victoria (7);USA: Arkansas (6);USA: Oregon (6);USA: Minnesota (5);USA: New Mexico (5);Malawi (5);USA: South Carolina (5);USA: Colorado (5);USA: California	Santa Clara County (5);USA: Vermont (4);USA: Washington (4);USA: South Dakota (4);South Africa: KwaZulu-Natal (4);South Africa: Kwazulu-Natal (4);USA: Wisconsin (3);USA: Kentucky (3);USA: California	Contra Costa County (3);USA: Louisiana (3);USA: California	Alameda County (3);USA: Iowa (3);Peru:Lima (2);USA: Oklahoma (2);South Africa: Gauteng (2);USA: Alabama (2);USA: District of Columbia (2);Canada: Ontario (2);Netherlands (2);USA: Maryland	Rockville (2);Australia: Northern Territory (1);China:Yunnan (1);Brazil:Rio Grande do Sul	Porto Alegre (1);USA: California	Orange County (1);USA: Mississippi (1);USA: New Hampshire (1);USA: California	San Diego County (1);South Africa: Eastern Cape (1);Qatar: Doha (1);USA: Hawaii (1);USA: Delaware	Milford (1);USA: West Virginia (1);Iraq (1);USA: California	San Joaquin County (1);USA: Kansas (1)
ORF8 protein	L118V	6485	28246	GTA > TTA	non_synonymous
endoRNAse	N73N	6347	19840	AAC > AAT	synonymous	USA: Texas (601);USA: California (362);USA: Massachusetts (314);USA: Maryland (290);USA: New Mexico (248);USA: Colorado (227);USA: Pennsylvania (190);USA: California	Alameda County (188);USA: Florida (137);USA: Utah (133);USA: California	Santa Clara County (127);USA: Ohio (120);USA: Louisiana (91);USA: Illinois (90);USA: California	Contra Costa County (86);USA: Rhode Island (78);USA: Michigan (66);USA: Connecticut (47);USA: Georgia (42);USA: Arizona (42);USA: California	Orange County (41);Peru:Lima (31);USA (30);USA: Minnesota (27);USA: New Hampshire (26);USA: California	Humboldt County (26);USA: Nevada (26);USA: Missouri (25);USA: New Jersey (24);USA: New York (21);USA: Indiana (20);USA: Delaware	Smyrna (20);USA: Vermont (19);USA: Kansas (17);Qatar: Doha (14);USA: North Carolina (13);USA: Virginia (13);USA: Kentucky (10);USA: California	San Luis Obispo County (9);Turkey: Ankara (9);USA: California	San Francisco County (8);USA: Wisconsin	North America	Dane County (7);USA: Maine (7);USA: South Dakota (6);USA: West Virginia (6);USA: California	Los Angeles County (5);USA: Arkansas (5);USA: Oregon (5);USA: California	San Diego County (5);USA: California	Madera County (4);USA: Wisconsin (3);USA: Idaho (3);Peru:Amazonas (3);Australia: Victoria (3);USA: Alabama (3);USA: District of Columbia (3);Peru:Callao (3);South Africa: KZN (3);USA: Washington (3);USA: Oklahoma (2);Italy:Verona (2);USA: Mississippi (2);Peru:Ancash (2);USA: New Mexico	OTERO (2);USA: Nebraska (2);USA: Hawaii (1);USA: New Mexico	Laguna (1);USA: Florida	Osceola County (1);United Kingdom: United Kingdom (1);USA: Tennessee (1);USA: California	Sonoma County (1);USA: Texas	Dallas County (1);USA: Florida	Miami-Dade County (1);USA: California	San Diego (1);USA: California	San Joaquin County (1);USA: Colorado	Pitkin County (1);USA: Delaware	Wilmington (1);USA: Colorado	Mesa (1);USA: California	Marin County (1);USA: South Carolina (1);USA: Delaware	Georgetown (1);USA: New Mexico	DONA_ANA (1);USA: Delaware	Seaford (1);USA: Iowa (1)
3C-like proteinase	L272L	6292	10871	CTT > CTG	synonymous	USA: California (174);USA: Texas (55);USA: Nevada (13);USA: Florida (13);USA: New Mexico (9);USA: California	Contra Costa County (9);USA: Massachusetts (8);USA: Michigan (7);USA: California	Santa Clara County (7);USA: Pennsylvania (7);USA: Connecticut (7);USA: Illinois (6);USA: Washington (5);Brazil:Rio Grande do Sul	Taquara (5);USA: Virginia (5);Malawi (4);USA: Utah (4);USA: New York (4);USA: Ohio (4);South Africa: Freestate (4);USA: New Jersey (3);USA: Rhode Island (3);USA: Oregon (3);USA: Puerto Rico (2);USA: North Carolina (2);Brazil:Rio Grande do Sul	Morro Reuter (2);USA: California	Alameda County (2);USA: Arkansas (2);USA: Maryland (2);Peru:Lima (2);South Africa: Kwazulu-Natal (2);USA: Georgia (1);Brazil:Rio Grande do Sul	Canoas (1);Brazil:Rio Grande do Sul	Sapiranga (1);USA: Colorado (1);USA: New Hampshire (1);Qatar: Doha (1);USA: Kansas (1);USA: California	San Luis Obispo County (1);Brazil:Rio Grande do Sul	Alto Feliz (1);Brazil:Rio Grande do Sul	Sao Sebastiao Do Cai (1);USA: Wyoming (1);USA: Louisiana (1);Brazil:Rio Grande do Sul	Tupandi (1);USA: Missouri (1);USA: Arizona (1);USA: Hawaii (1);Brazil:Rio Grande do Sul	Novo Hamburgo (1);USA: Tennessee (1);USA: South Dakota (1);USA (1)
ORF7a protein	Q62*	6207	27578	TAA > CAA	non_synonymous	Israel (644);USA: Florida (105);USA: Delaware	Smyrna (63);USA: California (56);USA: Pennsylvania (53);USA: Rhode Island (47);USA: California	Santa Clara County (43);USA: New York (41);USA: Connecticut (32);USA: Texas (29);USA: Massachusetts (25);USA: Maryland (25);USA: New Jersey (22);USA: North Carolina (17);USA: Illinois (12);USA: Wisconsin	North America	Dane County (12);USA: Vermont (11);USA: Colorado (11);USA: Ohio (11);USA: New Hampshire (10);Iraq (9);USA: Nevada (7);USA: Georgia (6);USA: Utah (6);USA: California	Contra Costa County (5);USA: Arizona (4);USA: Minnesota (4);USA: Michigan (3);USA: Louisiana (3);USA: Missouri (3);USA: South Carolina (3);USA: Colorado	Mesa (3);USA: Tennessee (2);USA: District of Columbia (2);USA: Wisconsin (2);USA: Alabama (2);USA: California	Humboldt County (2);USA: New Mexico (2);USA: California	Orange County (2);Australia: Victoria (2);USA: Washington (2);Qatar: Doha (1);USA: Indiana (1);South Africa: Western Cape (1);USA: Virginia (1);South Africa: Freestate (1);USA: Oregon (1);USA (1);South Africa: Western Cape	Bitou (1);USA: California	Alameda County (1);USA: Delaware	Sussex County (1);South Africa: Kwazulu-Natal (1)
ORF3a protein	P42L	6067	25518	CTT > CCT	non_synonymous	USA: Rhode Island (533);USA: Pennsylvania (510);USA: Florida (494);USA: Connecticut (481);USA: New York (446);USA: Massachusetts (421);USA: Maryland (410);USA: California (347);USA: New Jersey (313);USA: Delaware	Smyrna (256);USA: Michigan (163);USA: Texas (161);USA: New Hampshire (120);USA: Maine (116);USA: New Mexico (93);USA: North Carolina (89);USA: Ohio (57);USA: Illinois (51);Qatar: Doha (40);USA: Vermont (37);USA: Arizona (35);USA: Puerto Rico (34);USA: Nevada (33);USA: Virginia (29);USA: Georgia (27);USA: California	Santa Clara County (23);USA: Colorado (21);USA: California	Contra Costa County (20);USA: California	Humboldt County (19);USA: Missouri (19);USA: Washington (18);USA: Minnesota (16);USA: West Virginia (13);USA: Utah (12);USA: Louisiana (12);USA: District of Columbia (11);USA: Arkansas (10);USA: Oregon (10);USA: California	Alameda County (9);USA: Indiana (8);USA: South Dakota (7);USA: Tennessee (7);USA: South Carolina (6);USA: California	Los Angeles County (6);USA: California	Davis (5);USA: Kansas (4);USA: Idaho (3);USA: Wisconsin (3);USA (3);USA: Delaware (2);USA: Alabama (2);USA: Montana (2);USA: Kentucky (2);USA: Delaware	Newark (2);USA: Hawaii (2);USA: Delaware	New Castle (2);USA: Delaware	Dover (2);USA: California	San Diego County (2);USA: Delaware	Kent County (1);USA: Delaware	county New Castle (1);USA: Oklahoma (1);USA: Delaware	New Castle County (1);Israel (1);USA: Illinois	Cook County (1);USA: Colorado	Mesa (1);USA: New Mexico	BERNALILLO (1);South Africa: Kwazulu-Natal (1);USA: California	San Diego (1);USA: California	Orange County (1);USA: Delaware	Milford (1);USA: Delaware	Georgetown (1);Mozambique: Niassa (1);USA: Iowa (1);USA: Wyoming (1);USA: California	San Luis Obispo County (1);Malawi (1);USA: Oregon	Multnomah County (1);South Africa: Gauteng (1);USA: Delaware	Wilmington (1)
ORF3a protein	T151I	6023	25845	ATT > ACT	non_synonymous	Israel (670);USA: Rhode Island (199);USA: Florida (137);USA: Texas (123);USA: Massachusetts (91);USA: California (85);USA: Pennsylvania (56);USA: Delaware	Smyrna (51);USA: Virginia (48);USA: New York (43);USA: Connecticut (41);USA: Maryland (41);USA: North Carolina (36);USA: Utah (32);USA: Illinois (19);USA: California	Contra Costa County (18);USA: New Jersey (18);USA: New Hampshire (14);USA: Ohio (13);USA: New Mexico (12);USA: Vermont (12);USA: Nevada (10);USA: California	Alameda County (10);USA: Colorado (9);USA: Louisiana (7);USA: Minnesota (7);USA: Georgia (7);USA: California	Orange County (6);USA: Arizona (6);USA: Michigan (6);USA: Indiana (5);USA: South Carolina (5);Brazil:Rio Grande do Sul	Taquara (5);South Africa: Freestate (4);USA: Delaware	Kent County (4);USA: California	Santa Clara County (4);USA: Wisconsin (4);USA: Kansas (4);USA: Colorado	Mesa (3);USA: Delaware	Sussex (3);South Africa: KwaZulu-Natal (3);USA: Tennessee (3);USA: Alabama (3);USA: Arkansas (2);USA: California	Humboldt County (2);USA: West Virginia (2);South Africa: Kwazulu-Natal (2);Canada: Ontario (2);USA (2);Brazil:Rio Grande do Sul	Morro Reuter (2);USA:Ninigret Pond	Rhode Island (2);USA: Oregon (1);Qatar: Doha (1);USA: Hawaii (1);Iraq (1);USA: District of Columbia (1);South Africa: Western Cape	George (1);Brazil:Rio Grande do Sul	Tupandi (1);USA: Delaware	Kent (1);Brazil:Rio Grande do Sul	Sao Sebastiao Do Cai (1);Mozambique: Maputo Provincia (1);South Africa: KZN (1);USA: Kentucky (1);USA: Maine (1);Brazil:Rio Grande do Sul	Sapiranga (1);USA: Oklahoma (1);USA: South Dakota (1);Brazil:Rio Grande do Sul	Baro (1);South Africa: Eastern Cape (1);Brazil:Rio Grande do Sul	Alto Feliz (1);USA: California	San Luis Obispo County (1);Brazil:Rio Grande do Sul	Novo Hamburgo (1)
nsp4	L438P	5823	9868	CCT > CTT	non_synonymous	USA: Rhode Island (537);USA: Florida (525);USA: Pennsylvania (514);USA: Connecticut (482);USA: New York (446);USA: Massachusetts (419);USA: Maryland (407);USA: California (398);USA: New Jersey (327);USA: Delaware	Smyrna (249);USA: Texas (193);USA: Michigan (165);USA: New Hampshire (118);USA: Maine (113);USA: New Mexico (95);USA: North Carolina (94);USA: Ohio (57);USA: Illinois (52);USA: Vermont (36);USA: Puerto Rico (33);USA: Arizona (33);USA: Nevada (32);Peru:Lima (31);USA: Virginia (28);USA: Georgia (26);USA: Missouri (23);USA: California	Contra Costa County (21);USA: Colorado (21);USA: Washington (20);USA: California	Humboldt County (18);South Africa: Kwazulu-Natal (16);USA: Minnesota (16);USA: West Virginia (13);USA: California	Santa Clara County (12);USA: Arkansas (12);USA: Tennessee (11);USA: Utah (11);USA: District of Columbia (11);USA: Louisiana (11);USA: Oregon (10);USA: South Carolina (9);USA: California	Los Angeles County (8);USA: Indiana (8);USA: South Dakota (7);USA: California	Davis (5);South Africa (5);USA: Kansas (4);USA: Oklahoma (3);USA (3);South Africa: Western Cape (3);Angola: Luanda (3);USA: Idaho (3);Peru: Lima (3);USA: Wisconsin (3);USA: Hawaii (2);USA: Mississippi (2);South Africa: Gauteng (2);USA: Delaware	New Castle (2);USA: Delaware	Newark (2);USA: Alabama (2);USA: Delaware (2);USA: Montana (2);USA: California	San Luis Obispo County (2);USA: Oregon	Multnomah County (1);USA: Wyoming (1);Mozambique: Cidade (1);Mozambique: Maputo Provincia (1);USA: Delaware	Georgetown (1);USA: Delaware	Dover (1);USA: Iowa (1);USA: Delaware	Milford (1);USA: Kentucky (1);USA: Delaware	New Castle County (1);USA: Delaware	Kent County (1);South Africa: Eastern Cape (1);USA: California	San Diego County (1);USA: New Mexico	BERNALILLO (1);USA: Illinois	Cook County (1);USA: Colorado	Mesa (1);USA: Delaware	Wilmington (1);USA: California	Orange County (1)
nsp2	V530V	5816	2396	GTT > GTC	synonymous	USA: California (1700);USA: California	Orange County (457);USA: Texas (372);USA: California	Santa Clara County (301);USA: California	Contra Costa County (243);USA: New Mexico (202);USA: Nevada (191);USA: Colorado (186);USA: Florida (176);USA: Utah (173);USA: Arizona (145);USA: California	Humboldt County (129);USA: Pennsylvania (110);USA: Illinois (92);USA: Massachusetts (87);USA: Michigan (60);USA: Connecticut (58);USA: California	Alameda County (54);USA: Ohio (53);USA: Rhode Island (48);USA: Maryland (36);USA: Minnesota (33);USA: Colorado	Mesa (33);USA: Georgia (26);USA: New York (25);USA: North Carolina (23);USA: California	San Francisco County (22);USA: New Hampshire (21);USA: California	San Luis Obispo County (21);USA: Louisiana (19);USA: Maine (18);USA: South Dakota (18);USA: Vermont (17);USA: Hawaii (17);USA: Missouri (16);USA: Oregon (14);USA: West Virginia (13);USA: California	Los Angeles County (12);USA (11);USA: Kansas (10);USA: Indiana (10);USA: Virginia (9);USA: Washington (9);USA: District of Columbia (9);USA: Delaware	Smyrna (8);USA: New Jersey (7);Thailand (5);USA: Alaska (5);USA: Kentucky (4);USA: Tennessee (4);USA: New Mexico	BERNALILLO (4);USA: Wisconsin (3);USA: California	San Joaquin County (3);USA: South Carolina (3);USA: Delaware	Sussex County (3);USA: California	San Bernadino County (2);USA: California	San Diego (2);South Africa: Western Cape (1);South Africa: Gauteng (1);USA: New Mexico	DONA_ANA (1);USA: Nebraska (1);Australia: Victoria (1);USA: Iowa (1);USA: Alabama (1);USA: Washington	King County (1);USA: Puerto Rico (1);South Africa: KZN (1);USA: Montana (1);USA: California	Monterey County (1);USA: North Dakota (1);USA: CA	Santa Clara County (1);USA: Colorado	Pitkin County (1)
nsp3	M1788I	5776	8084	ATA > ATG	non_synonymous	USA: Massachusetts (632);USA: Texas (501);USA: Pennsylvania (374);USA: Florida (357);USA: Colorado (333);USA: California (304);USA: Utah (302);USA: Ohio (226);USA: Illinois (199);USA: Maryland (184);USA: Michigan (184);USA: California	Santa Clara County (167);USA: Virginia (167);USA: New Mexico (157);USA: Rhode Island (135);USA: Georgia (100);USA: Connecticut (91);USA: Maine (85);USA: North Carolina (74);USA: New Hampshire (73);USA: Indiana (72);USA: Minnesota (69);USA: Missouri (69);USA: New York (68);USA: California	Alameda County (60);USA: California	Humboldt County (55);USA: California	Contra Costa County (51);USA: South Dakota (51);USA: Arizona (49);USA: Nevada (48);USA: West Virginia (47);USA: Delaware	Smyrna (42);USA: California	Orange County (39);USA: Vermont (37);USA: New Jersey (33);USA: Kentucky (32);USA: Louisiana (30);USA: District of Columbia (19);USA: Wisconsin (19);USA: Arkansas (18);USA: Iowa (12);USA: Kansas (11);USA: Alabama (10);USA: Delaware	New Castle (8);USA: Delaware	Sussex County (8);USA: California	San Francisco County (7);USA: Delaware	Sussex (7);USA: Delaware	Kent County (7);USA: Delaware	Georgetown (6);USA: Illinois	Chicago (6);USA: Washington (6);USA: Colorado	Mesa (6);USA: California	San Luis Obispo County (6);USA: Delaware	County KENT (5);USA: Delaware	County Sussex (5);USA: California	Nan County (4);USA:Colorado (4);USA: Delaware	Kent (4);USA: Oklahoma (4);USA: Tennessee (4);USA: Oregon (3);USA: Delaware	Seaford (3);USA: Delaware	New Castle County (3);USA: Mississippi (3);USA: Hawaii (3);USA: Nebraska (3);South Africa: KZN (2);USA: Delaware (2);USA: Delaware	Milford (2);Qatar: Doha (2);USA: South Carolina (2);USA: New Mexico	OTERO (2);Canada:Ontario (1);USA: Alaska (1);USA: Delaware	Salisbury (1);USA: New Mexico	BERNALILLO (1);USA: New Mexico	Carrizozo (1);USA: Delaware	county Sussex (1);USA: Delaware	Newark (1);USA: Montana (1);USA: Delaware	Dover (1);USA: Delaware	County NEW CASTLE (1);USA: Illinois	DuPage County (1);USA: New Mexico	Ruidoso (1);Peru:Lima (1);USA: Idaho (1);USA: Delaware	county Kent (1)
ORF8 protein	T11I	5770	27926	ATA > ACA	non_synonymous	USA: Rhode Island (532);USA: Pennsylvania (510);USA: Florida (491);USA: Connecticut (477);USA: New York (448);USA: Massachusetts (427);USA: Maryland (405);USA: California (383);USA: New Jersey (309);USA: Delaware	Smyrna (248);USA: Texas (171);USA: Michigan (162);USA: New Hampshire (119);USA: Maine (112);USA: New Mexico (94);USA: North Carolina (91);USA: Ohio (57);USA: Illinois (52);USA: Vermont (37);USA: Arizona (35);USA: Puerto Rico (33);USA: Nevada (32);USA: Georgia (26);USA: Virginia (25);USA: California	Contra Costa County (22);USA: Missouri (21);USA: Colorado (19);USA: California	Humboldt County (19);USA: Washington (17);USA: Utah (14);USA: West Virginia (13);USA: California	Santa Clara County (12);USA: Louisiana (12);USA: District of Columbia (11);USA: Arkansas (10);USA: Oregon (9);USA: California	Sacramento County (8);USA: Minnesota (8);USA: Tennessee (8);USA: Indiana (8);USA: California	Los Angeles County (7);USA: South Dakota (7);USA: South Carolina (6);USA: California	Davis (5);USA: Kansas (4);USA: California	San Luis Obispo County (3);USA: Idaho (3);USA: Wisconsin (3);USA (3);Israel (3);Qatar: Doha (3);USA: Delaware	Newark (2);USA: Hawaii (2);USA: Delaware	New Castle (2);USA: Delaware	Dover (2);USA: Alabama (2);USA: Delaware (2);USA: Montana (2);USA: Illinois	Cook County (2);South Africa: Kwazulu-Natal (1);USA: California	San Diego County (1);USA: California	Alameda County (1);USA: Iowa (1);Angola: Luanda (1);Australia: Victoria (1);USA: California	Palo Alto (1);USA: Delaware	Wilmington (1);India:Telangana (1);USA: Delaware	Georgetown (1);USA: New Mexico	BERNALILLO (1);USA: California	Yolo County (1);USA: Delaware	Kent County (1);USA: Delaware	New Castle County (1);USA: Delaware	Sussex County (1);USA: Nebraska (1);USA: Kentucky (1);USA: Oklahoma (1);USA: Delaware	Milford (1);USA: Oregon	Multnomah County (1);USA: Wyoming (1)
nsp3	N506N	5724	4238	AAC > AAT	synonymous	USA: California (35);USA: New Mexico (10);USA: Tennessee (1);USA: Nevada (1);USA: Illinois (1);USA: Ohio (1)
surface glycoprotein	T723T	5619	23732	ACT > ACC	synonymous	Peru:Lima (161);Angola: Luanda (110);USA: Connecticut (61);USA: Florida (54);USA: New York (43);USA: Pennsylvania (39);USA: Texas (36);Australia: Victoria (33);USA: North Carolina (28);USA: New Jersey (23);USA: California (21);United Kingdom: Cambridge (20);Malawi (16);USA: New Mexico (15);USA: Rhode Island (14);USA: Delaware	Smyrna (13);South Africa: Kwazulu-Natal (13);Peru:Amazonas (12);South Africa: Gauteng (12);USA: Maryland (12);South Africa: KZN (10);USA: Oklahoma (8);Peru:Callao (7);USA: Ohio (7);USA: Massachusetts (7);Peru:Ancash (7);Mozambique: Inhambane (6);Zimbabwe: Masvingo (5);USA: New Hampshire (4);Canada: Ontario (4);USA: Arizona (4);USA: Arkansas (4);USA: Michigan (4);USA: Puerto Rico (4);USA: Virginia…	Contra Costa County (3);USA: California	Santa Clara County (3);Peru: Lima (3);Zimbabwe: Bindura (2);Chile: Santiago (2);USA: South Carolina (2);Mozambique: Maputo Cidade (2);Peru: Lambayeque region (2);South Africa: KwaZulu-Natal (2);USA: Louisiana (2);Czech Republic (2);South Africa: Western Cape (2);South Africa (2);USA: District of Columbia (2);USA: Tennessee (2);Mozambique: Nampula (1);USA: California	San Luis Obispo County (1);Mozambique: Tete (1);Mozambique: Manica (1);South Africa: Eastern Cape (1);Italy:Verona (1);USA: Delaware (1);USA: Delaware	Newark (1);USA: Colorado (1);USA: New Mexico	CIBOLA (1);Croatia: Zagreb (1);USA: Vermont (1);USA: California	Orange County (1);Mozambique: Niassa (1);Turkey: Ankara (1);Qatar: Doha (1);USA: Georgia (1);Mozambique: Maputo City (1);USA: California	Humboldt County (1);USA: New York	Brooklyn (1);Peru:Arequipa (1)
nucleocapsid phosphoprotein	F363F	5565	29363	TTT > TTC	synonymous	USA: California (1767);USA: California	Santa Clara County (577);USA: California	Contra Costa County (444);USA: California	Orange County (416);USA: Texas (354);USA: Florida (245);USA: Nevada (173);USA: Arizona (154);USA: Illinois (136);USA: California	Alameda County (129);USA: California	Humboldt County (126);USA: Pennsylvania (105);USA: Michigan (65);USA: Massachusetts (61);USA: New Mexico (60);USA: Connecticut (60);USA: Ohio (55);USA: New York (53);USA: Colorado (52);USA: California	San Luis Obispo County (41);USA: Maryland (37);USA: Utah (37);USA: Minnesota (30);USA: Georgia (29);USA: North Carolina (28);USA: California	San Francisco County (26);USA: Indiana (24);USA: Rhode Island (24);USA: Oregon (22);USA: Louisiana (17);USA: New Hampshire (16);USA: Missouri (13);USA: Hawaii (12);USA: Maine (11);USA: Kansas (10);USA: West Virginia (10);USA: Washington (10);USA: California	San Joaquin County (9);USA: Vermont (9);USA (8);USA: Alabama (7);USA: Virginia (7);USA: Colorado	Mesa (7);USA: New Jersey (6);USA: New Mexico	BERNALILLO (5);USA: Alaska (4);USA: California	Los Angeles County (3);USA: South Carolina (3);USA: Arkansas (3);USA: Tennessee (3);USA: Kentucky (3);USA: Wisconsin (3);Peru:Ancash (2);USA: Puerto Rico (2);Australia: Victoria (2);France:Lyon (2);USA: South Dakota (2);USA: Nebraska (2);USA: Oklahoma (1);USA: New Mexico	DONA_ANA (1);USA: New Mexico	Laguna (1);USA: District of Columbia (1);USA: CA	Santa Clara County (1);USA: California	Monterey County (1);USA: Iowa (1)
nsp3	M1441I	5502	7043	ATT > ATG	non_synonymous	USA: Texas (1647);USA: California (344);USA: Rhode Island (313);USA: Maryland (295);USA: Connecticut (229);USA: Florida (219);USA: Michigan (196);USA: Pennsylvania (175);USA: Massachusetts (153);USA: New Mexico (151);USA: New York (148);USA: New Jersey (100);USA: Delaware	Smyrna (88);USA: Illinois (82);USA: Colorado (81);USA: Utah (74);USA: Louisiana (70);USA: Arizona (69);USA: Virginia (62);USA: Ohio (48);USA: Georgia (42);USA: Minnesota (39);USA: California	Contra Costa County (32);USA: Missouri (30);USA: North Carolina (27);USA: Tennessee (26);USA: Oregon (20);USA: Maine (19);USA: Arkansas (18);USA: Washington (15);USA: District of Columbia (15);USA: Kansas (15);USA: Indiana (13);USA: Nevada (13);USA: New Hampshire (12);USA: Vermont (11);USA: California	Santa Clara County (11);USA: Alabama (10);USA: California	Orange County (10);USA: South Dakota (9);USA: California	San Luis Obispo County (8);USA (8);USA: Oklahoma (7);USA: Iowa (6);USA: Mississippi (6);USA: Kentucky (6);USA: West Virginia (5);USA: California	Los Angeles County (4);USA: Colorado	Mesa (3);USA: Puerto Rico (3);Australia: Victoria (3);USA: Wisconsin (3);Philippines (2);USA: Nebraska (2);USA: Delaware	Kent County (2);South Africa: Kwazulu-Natal (2);Angola: Luanda (2);USA: Hawaii (2);USA: South Carolina (2);Brazil: Rio de Janeiro (1);South Africa: KwaZulu-Natal (1);Brazil:Rio Grande do Sul	Carlos Barbosa (1);Malawi (1);South Africa: Western Cape (1);Canada:Ontario (1);USA: Illinois	Chicago (1);USA: California	Alameda County (1);Peru:Lima (1)
2'-O-ribose methyltransferase	K160R	5458	21138	AGG > AAG	non_synonymous	USA: Florida (1170);USA: Texas (506);USA: California (256);USA: Pennsylvania (179);USA: Ohio (154);USA: Massachusetts (152);USA: Michigan (126);USA: Illinois (115);USA: Rhode Island (98);USA: Maryland (94);USA: New York (84);USA: Minnesota (82);USA: Georgia (76);USA: Delaware	Smyrna (72);USA: Utah (61);USA: New Jersey (46);USA: Colorado (44);USA: Arizona (43);USA: Nevada (42);USA: Connecticut (38);USA: New Mexico (38);USA: North Carolina (33);USA: Maine (28);USA: California	Contra Costa County (27);Australia: Victoria (25);USA: California	Santa Clara County (23);USA: Virginia (22);USA: Oregon (22);USA: West Virginia (20);USA: New Hampshire (20);USA: District of Columbia (17);USA: Missouri (17);Malawi (14);USA: South Carolina (13);USA: Tennessee (12);USA: Washington (12);USA: Indiana (11);USA: Louisiana (9);USA: California	San Luis Obispo County (9);USA: California	Humboldt County (7);USA: Puerto Rico (7);USA: Vermont (6);USA (6);USA: Alabama (5);USA: California	Los Angeles County (5);USA: South Dakota (5);USA: Kansas (4);USA: California	Orange County (4);USA: Kentucky (3);USA: California	Alameda County (3);Brazil: Rio de Janeiro (3);USA: Nebraska (3);South Africa: KZN (3);USA: Arkansas (3);USA: Mississippi (2);USA: Wisconsin	North America	Milwaukee County (2);USA: Hawaii (2);Zimbabwe: Harare (2);USA: Delaware	Ambulance (2);USA: California	San Diego (2);Canada: Ontario (2);Qatar: Doha (1);South Africa: KwaZulu-Natal (1);USA: New York	Nassau County (1);South Africa: Eastern Cape (1);USA: California	Madera County (1);South Korea (1);Jordan: Amman (1);USA: California	San Diego County (1);USA: Colorado	Mesa (1);USA: Montana (1);South Africa: Western Cape (1);Zimbabwe: Bindura (1);USA: New York	Bronx (1);Turkey: Ankara (1);China:Shanghai (1);USA: Iowa (1);South Africa: Kwazulu-Natal (1);USA: California	Marin County (1);USA: Wisconsin (1);USA: California	San Francisco County (1)
nsp2	L598L	5446	2598	CTG > TTG	synonymous	USA: California (1675);USA: California	Orange County (455);USA: Texas (361);USA: California	Santa Clara County (297);USA: California	Contra Costa County (243);USA: New Mexico (194);USA: Nevada (190);USA: Florida (174);USA: Colorado (152);USA: Arizona (144);USA: Utah (138);USA: California	Humboldt County (128);USA: Pennsylvania (108);USA: Illinois (91);USA: Massachusetts (70);USA: Michigan (60);USA: Connecticut (58);USA: California	Alameda County (54);USA: Ohio (53);USA: Rhode Island (44);USA: Maryland (36);USA: Colorado	Mesa (34);USA: Minnesota (26);USA: Georgia (26);USA: New York (25);USA: California	San Francisco County (22);USA: California	San Luis Obispo County (21);USA: North Carolina (21);Australia: Victoria (21);USA: Louisiana (20);USA: New Hampshire (20);USA: Vermont (19);USA: Maine (18);USA: South Dakota (16);USA: Hawaii (16);USA: Oregon (14);USA: West Virginia (13);USA (13);USA: Delaware	Smyrna (13);USA: Missouri (12);USA: California	Los Angeles County (11);USA: Indiana (10);USA: Washington (9);USA: Virginia (9);USA: Kansas (8);USA: District of Columbia (8);USA: New Jersey (6);USA: Alaska (5);South Africa: KZN (5);USA: Kentucky (4);USA: New Mexico	BERNALILLO (4);Angola: Luanda (4);USA: South Carolina (3);South Africa: Western Cape (3);USA: Wisconsin (3);USA: California	San Joaquin County (3);USA: Tennessee (3);USA: California	San Bernadino County (2);USA: Delaware	Sussex County (2);USA: Pennsylvania	Philadelphia (2);USA: Delaware	County KENT (2);USA: Nebraska (1);USA: New Mexico	DONA_ANA (1);USA: Puerto Rico (1);USA: Alabama (1);Mozambique: Nampula (1);USA: Delaware	county Sussex (1);South Africa: Kwazulu-Natal (1);USA: CA	Santa Clara County (1);USA: Montana (1);Australia: Tasmania (1);Italy:Verona (1);USA: Iowa (1);USA: Colorado	Pitkin County (1);USA: Delaware	county New Castle (1);USA: North Dakota (1);USA: Delaware	County Sussex (1);South Africa: KwaZulu-Natal (1);USA: California	Monterey County (1)
nsp7	L76L	5434	12071	CTT > CTG	synonymous	USA: Texas (15);Israel (13);USA: California (7);USA: New Mexico (6);Thailand (5);USA: Florida (4);USA: Puerto Rico (4);USA: South Carolina (3);USA: Connecticut (3);USA: Virginia (3);USA: Illinois (3);USA: Arizona (2);USA: California	Contra Costa County (2);USA: Massachusetts (2);USA: Utah (2);USA: Nevada (2);USA: Rhode Island (1);Peru:Lima (1);Brazil: Rio de Janeiro (1);USA: California	Humboldt County (1);USA: Idaho (1);USA (1);USA: Georgia (1);China:Yunnan (1);USA: California	San Luis Obispo County (1);USA: California	Orange County (1)
nsp3	A1736V	5403	7927	GTA > GCA	non_synonymous	USA: California (1160);USA: Colorado (137);USA: Utah (107);USA: Florida (76);USA: Nevada (52);USA: Texas (42);USA: Massachusetts (26);USA: New Mexico (24);USA: Arizona (18);USA: Illinois (17);USA: Puerto Rico (10);USA: New York (9);USA: Minnesota (9);USA: Indiana (9);USA: South Dakota (8);USA: Tennessee (7);USA: North Carolina (7);USA: Montana (6);USA: Washington (6);USA: Connecticut (5);USA: Ore…	Alameda County (1);USA (1);USA: Oklahoma (1);USA: Maine (1);USA: California	Contra Costa County (1);USA: Delaware	Smyrna (1);USA: Delaware	Newark (1);USA: Alaska (1);Brazil: Rio de Janeiro (1);Australia: Victoria (1);USA: Nebraska (1);USA: South Carolina (1)
ORF3a protein	T223I	5403	26061	ATT > ACT	non_synonymous	USA: Texas (155);USA: California (142);USA: New Mexico (101);USA: Utah (97);USA: Colorado (95);USA: Massachusetts (80);USA: California	Santa Clara County (64);USA: Florida (59);USA: Pennsylvania (56);USA: California	Orange County (54);USA: California	Alameda County (47);USA: Missouri (34);USA: California	Contra Costa County (33);USA: Nevada (24);USA: Connecticut (22);USA: California	San Luis Obispo County (21);USA: Rhode Island (20);USA: Ohio (20);Israel (20);USA: Virginia (18);USA: Arizona (18);USA: Michigan (17);USA: Maryland (16);USA: Georgia (14);USA: Delaware	Smyrna (14);USA: North Carolina (13);USA: New York (13);USA: Illinois (11);USA: Indiana (10);USA: Arkansas (10);Peru:Lima (10);USA: Kansas (9);USA: California	San Francisco County (8);Angola: Luanda (7);USA: Kentucky (7);USA: West Virginia (6);USA: California	Napa	Solano	Yolo	Marin Counties (6);USA: Tennessee (6);USA: California	Fresno County (6);USA: Louisiana (6);USA: Alabama (5);USA: California	Madera County (5);USA: South Dakota (5);USA: New Jersey (5);USA: Maine (5);USA: District of Columbia (5);USA: New Hampshire (5);USA: Oklahoma (4);USA: California	Humboldt County (4);USA: Washington (4);Peru:Amazonas (3);USA: Delaware	Dover (3);USA: New Mexico	BERNALILLO (3);USA: Delaware	Kent County (3);United Kingdom: United Kingdom (2);USA: Maryland	Rockville (2);Qatar: Doha (2);USA: Oregon (2);South Korea (2);Brazil: Rio de Janeiro (2);Australia: Victoria (2);USA: Delaware	Sussex County (1);Brazil:Rio Grande do Sul	Canoas (1);USA: New Mexico	(1);USA: Nebraska (1);USA: New York	Brooklyn (1);USA: California	Los Angeles County (1);USA: Delaware	New Castle (1);USA: California	Tulare County (1);Malawi (1);USA: California	San Diego County (1);USA: Vermont (1);USA: Mississippi (1)
surface glycoprotein	V1122V	5377	24929	GTT > GTG	synonymous	USA: Florida (32);USA: Pennsylvania (16);USA: Colorado (14);USA: North Carolina (9);USA: New Jersey (7);USA: Texas (7);USA: Virginia (7);USA: Georgia (6);USA: Ohio (5);USA: Massachusetts (4);USA: Arizona (4);USA: Utah (4);USA: California (3);USA: Illinois (3);USA: Michigan (2);USA: Tennessee (2);USA: California	Santa Clara County (2);USA: California	Alameda County (2);USA: California	Contra Costa County (2);USA: Maryland (2);USA: Nevada (1);USA: New York (1);China:Yunnan (1);USA: West Virginia (1);USA: New Mexico	DONA_ANA (1);USA: Delaware	Smyrna (1);USA: Indiana (1);USA: Washington (1);USA: New Hampshire (1);USA: Delaware	Sussex County (1);USA: New Mexico (1);USA: Alabama (1);USA: Louisiana (1);USA: Nebraska (1)
3C-like proteinase	G15S	5345	10098	AGT > GGT	non_synonymous	Peru:Lima (162);Angola: Luanda (81);USA: Texas (52);USA: Florida (45);Australia: Victoria (33);USA: California	Santa Clara County (29);USA: California (25);USA: Pennsylvania (19);USA: New Jersey (17);United Kingdom: Cambridge (16);USA: New Mexico (15);Peru:Amazonas (12);South Africa: KZN (9);USA: Connecticut (8);USA: Oklahoma (8);South Africa: Gauteng (8);Peru:Callao (7);Peru:Ancash (7);USA: North Carolina (7);USA: Delaware	Smyrna (6);Mozambique: Inhambane (6);USA: New York (5);USA: Utah (4);USA: Illinois (4);USA: Michigan (4);USA: Maryland (4);Canada: Ontario (4);USA: Arizona (4);USA: Arkansas (4);USA: Ohio (3);Peru: Lima (3);Zimbabwe: Masvingo (3);USA: Tennessee (3);USA: Massachusetts (3);USA: California	Contra Costa County (2);USA: Mississippi (2);South Africa: KwaZulu-Natal (2);Peru: Lambayeque region (2);South Africa: Kwazulu-Natal (2);Czech Republic (2);USA: South Carolina (2);USA: Colorado (1);USA: California	Orange County (1);USA: Puerto Rico (1);USA: Nevada (1);Mozambique: Nampula (1);Mozambique: Maputo City (1);Zimbabwe: Bindura (1);USA: California	Humboldt County (1);USA: New Mexico	CIBOLA (1);Peru:Arequipa (1);USA: Louisiana (1);Mozambique: Manica (1);USA: Virginia (1);USA: Washington (1);Chile: Santiago (1);USA: Georgia (1);USA: New Hampshire (1);Jordan: Amman (1);USA: Delaware (1);Mozambique: Maputo Cidade (1);Ecuador:Quito (1);Italy:Verona (1);South Africa (1);Croatia: Zagreb (1);USA: New York	Brooklyn (1);USA: California	San Luis Obispo County (1);USA: Rhode Island (1);Turkey: Ankara (1)
surface glycoprotein	K417N	5333	22814	AAT > AAG	non_synonymous	South Africa: Western Cape (519);South Africa: Kwazulu-Natal (434);South Africa: KwaZulu-Natal (416);Malawi (322);USA: California (310);South Africa (305);South Africa: Eastern Cape (183);Angola: Luanda (181);South Africa: Gauteng (94);South Africa: Freestate (75);Zimbabwe: Masvingo (64);South Africa: Western Cape	George (58);South Africa: Western Cape	Knysna (45);USA: Maryland (41);Zimbabwe: Bindura (38);Mozambique: Cidade (34);Zimbabwe: Harare (28);USA: Pennsylvania (27);USA: Texas (27);Mozambique: Maputo Provincia (25);South Africa: Eastern Cape	Nelson Mandela Bay (23);Mozambique: Inhambane (19);South Africa: Eastern Cape	Nelson Mandela Bay Metropolitan Municipality (19);USA: North Carolina (19);South Africa: KwaZulu-Natal	iLembe (17);USA: Massachusetts	Boston (17);South Africa: Eastern Cape	Sarah Baartman (17);South Africa: Western Cape	Bitou (16);South Africa: KwaZulu-Natal	eThekwini (16);Mozambique: Niassa (15);South Africa: KwaZulu-Natal	Ugu (15);USA: Florida (15);USA: Georgia (14);South Africa: KwaZulu-Natal	uMkhanyakude (14);Israel (13);Mozambique: Maputo City (13);USA (12);USA: Colorado (11);South Africa: KwaZulu-Natal	Harry Gwala (10);South Africa: Western Cape	Mossel Bay (10);USA: Massachusetts (10);USA: New York (8);USA: Connecticut (8);South Africa: KwaZulu-Natal	King Cetshwayo (7);South Africa: Western Cape	Garden Route (6);USA: Illinois (6);USA: Virginia (6);USA: Ohio (6);USA: Nevada (6);USA: Maryland	Rockville (6);Mozambique: Maputo province (5);Mozambique: Tete (5);Mozambique: Maputo Cicade (5);USA: Maine (5);USA: Utah (5);Mozambique: Gaza (5);USA: Michigan (5);Mozambique: maputo Provincia (5);South Africa: KwaZulu-Natal	uThukela (5);USA: California	San Luis Obispo County (5);USA: Rhode Island (4);USA: Arizona (4);Malaysia:Pahang (4);South Africa: KwaZulu-Natal	Amathole (4);South Africa: Eastern Cape	Chris Hani (3);USA: Oregon (3);Mozambique: Zambezia (3);Mozambique: Maputo Cidade (3);Mozambique: Nampula (3);USA: Minnesota (3);USA: South Carolina (2);Philippines:Tanay	Rizal	CALABARZON (2);USA: Tennessee (2);South Africa: Eastern Cape	Sarah Baartman Distrct Municipality (2);Mozambique: Cidade de Tete (2);USA: District of Columbia (2);South Africa: Eastern Cape	Sarah Baartman District Municipality (2);USA: New Hampshire (2);South Africa: Western Cape	Oudtshoorn (2);Philippines:Taguig City (2);USA: Mississippi (2);USA: Wisconsin (2);Mozambique: Manica (1);South Africa: KwaZulu-Natal	Ugu (1);South Africa: Ugu (1);Philippines:Quezon City (1);Philippines:Pasay City (1);Mozambique: Maputo Province (1);Philippines:Indang	Cavite	CALABARZON (1);Canada:Ontario (1);Malaysia:Kedah (1);Philippines:Caloocan City (1);USA: Idaho (1);Mozambique: Marracuene (1);USA: Missouri (1);Malaysia:Kelantan (1);USA: Delaware	Smyrna (1);USA: California	Humboldt County (1);South Africa: Western Cape	Klipfontein (1);South Africa: KwaZulu-Natal	Zululand (1);USA: California	Santa Clara County (1);USA: California	Contra Costa County (1);Iraq (1);Qatar: Doha (1)
nucleocapsid phosphoprotein	S202C	5268	28878	TGT > AGT	non_synonymous	USA: California (659);USA: Florida (644);USA: Texas (363);USA: Massachusetts (282);USA: Illinois (209);USA: Rhode Island (190);USA: Pennsylvania (115);USA: Michigan (114);USA: Arizona (91);USA: Ohio (72);USA: Nevada (69);USA: Delaware	Smyrna (61);USA: New Jersey (60);USA: New York (60);USA: Washington (51);USA: New Mexico (49);USA: Connecticut (48);USA: Georgia (48);USA: Maryland (47);USA: Colorado (38);USA: California	Humboldt County (37);USA: North Carolina (34);USA: Indiana (32);USA: Missouri (28);USA: New Hampshire (24);USA: California	Santa Clara County (22);USA: California	Contra Costa County (22);USA: Kansas (21);USA (20);USA: Utah (20);USA: Oregon (19);USA: Tennessee (17);USA: Louisiana (14);USA: Arkansas (13);USA: Minnesota (12);USA: Virginia (12);USA: South Carolina (12);USA: California	Orange County (11);USA: Kentucky (11);Israel (11);USA: Alabama (10);USA: Hawaii (10);USA: Wisconsin (8);USA: Puerto Rico (8);USA: California	Los Angeles County (8);USA: Nebraska (6);USA: California	San Luis Obispo County (6);Australia: Victoria (5);USA: Maine (5);USA: Delaware	Sussex County (5);USA: Oklahoma (4);Italy:Verona (4);USA: California	Alameda County (4);USA: California	San Diego County (4);Iraq: Erbil (3);USA: West Virginia (3);South Africa: Eastern Cape (3);Italy: Borgo Picenze	L' Aquila (3);South Africa: Freestate (3);USA: Delaware	New Castle County (3);USA: Delaware	County NEW CASTLE (3);USA: Vermont (3);USA: Delaware	county Sussex (2);USA: Delaware	County KENT (2);Peru:Lima (2);USA: Delaware	County Sussex (2);South Africa: Gauteng (2);USA: Massachusetts	Ipswich (2);South Africa: Kwazulu-Natal (2);USA: District of Columbia (2);USA: Delaware	Sussex (2);USA: Iowa (1);USA: Delaware	Georgetown (1);Japan (1);Canada:Ontario (1);USA: South Dakota (1);Uruguay:Rivera	Tranqueras (1);Mozambique: Maputo City (1);USA: Washington	Clark County (1);USA: Delaware	Kent County (1);USA: Idaho (1);USA: Delaware (1);USA: New York	New York County (1);USA: Delaware	Kent (1);USA: Delaware	county New Castle (1);Canada: Ontario (1);USA: Delaware	Newark (1);USA: California	Madera County (1)
nsp9	I65V	5252	12879	GTC > ATC	non_synonymous	USA: California (1680);USA: California	Orange County (455);USA: Texas (363);USA: California	Santa Clara County (296);USA: California	Contra Costa County (243);USA: New Mexico (202);USA: Nevada (190);USA: Florida (175);USA: Utah (172);USA: Colorado (154);USA: Arizona (145);USA: California	Humboldt County (130);USA: Pennsylvania (108);USA: Illinois (91);USA: Massachusetts (69);USA: Michigan (60);USA: Connecticut (58);USA: California	Alameda County (54);USA: Ohio (53);USA: Rhode Island (44);USA: Maryland (37);USA: Colorado	Mesa (35);USA: Minnesota (31);USA: Georgia (26);USA: New York (25);USA: California	San Francisco County (22);USA: New Hampshire (21);USA: North Carolina (21);USA: California	San Luis Obispo County (21);USA: Louisiana (20);USA: Maine (18);USA: South Dakota (18);USA: Vermont (18);USA: Hawaii (16);USA: California	Los Angeles County (16);USA: Oregon (14);USA: West Virginia (13);USA (12);USA: Missouri (12);USA: Indiana (10);USA: Virginia (9);USA: Washington (9);USA: Kansas (8);USA: District of Columbia (8);USA: New Jersey (6);USA: Alaska (5);USA: Delaware	Smyrna (5);USA: Kentucky (4);USA: New Mexico	BERNALILLO (4);USA: California	San Joaquin County (3);USA: Wisconsin (3);USA: South Carolina (3);USA: Tennessee (3);USA: California	San Bernadino County (2);USA: Delaware	Sussex County (2);USA: Colorado	Pitkin County (1);USA: Montana (1);USA: California	Monterey County (1);USA: Alabama (1);USA: New Mexico	DONA_ANA (1);USA: CA	Santa Clara County (1);USA: Puerto Rico (1);South Africa: Kwazulu-Natal (1);USA: Iowa (1);USA: Nebraska (1);USA: North Dakota (1)
surface glycoprotein	S929S	5236	24350	AGC > AGT	synonymous	USA: California (1672);USA: California	Orange County (456);USA: Texas (361);USA: California	Santa Clara County (296);USA: California	Contra Costa County (243);USA: New Mexico (202);USA: Nevada (190);USA: Utah (180);USA: Florida (174);USA: Colorado (152);USA: Arizona (145);USA: California	Humboldt County (130);USA: Pennsylvania (106);USA: Illinois (91);USA: Massachusetts (69);USA: Michigan (60);USA: Connecticut (57);USA: California	Alameda County (54);USA: Ohio (53);USA: Rhode Island (42);USA: Maryland (36);USA: Colorado	Mesa (34);USA: Minnesota (30);USA: Georgia (26);USA: New York (25);USA: California	San Francisco County (22);USA: New Hampshire (21);USA: California	San Luis Obispo County (21);USA: North Carolina (21);USA: Louisiana (20);USA: South Dakota (18);USA: Vermont (18);USA: Maine (18);USA: Hawaii (16);USA: California	Los Angeles County (16);USA: Oregon (14);USA: West Virginia (13);USA (12);USA: Missouri (12);USA: Indiana (10);USA: Virginia (9);USA: Washington (9);USA: District of Columbia (8);USA: Kansas (8);USA: Delaware	Smyrna (6);USA: New Jersey (6);USA: Alaska (5);USA: Kentucky (4);USA: New Mexico	BERNALILLO (4);USA: Wisconsin (3);USA: South Carolina (3);USA: Tennessee (3);USA: California	San Joaquin County (3);USA: California	San Bernadino County (2);USA: Delaware	Sussex County (2);USA: Colorado	Pitkin County (1);USA: Washington	King County (1);USA: CA	Santa Clara County (1);USA: Alabama (1);USA: Puerto Rico (1);USA: New Mexico	DONA_ANA (1);USA: Iowa (1);USA: North Dakota (1);USA: Montana (1);USA: California	Monterey County (1);USA: Nebraska (1)
nsp8	A3A	5233	12101	GCT > GCC	synonymous	USA: California (1603);USA: California	Orange County (450);USA: Texas (354);USA: California	Santa Clara County (288);USA: California	Contra Costa County (224);USA: New Mexico (193);USA: Nevada (184);USA: Utah (180);USA: Florida (164);USA: Colorado (146);USA: Arizona (141);USA: California	Humboldt County (130);USA: Pennsylvania (94);USA: Illinois (85);USA: Massachusetts (70);USA: Connecticut (58);USA: Michigan (56);USA: Ohio (53);USA: Rhode Island (45);USA: California	Alameda County (44);USA: Colorado	Mesa (37);USA: Maryland (36);USA: Minnesota (31);USA: Georgia (26);USA: New York (24);USA: New Hampshire (22);USA: North Carolina (21);USA: California	San Luis Obispo County (20);USA: California	San Francisco County (19);USA: Vermont (18);USA: Maine (18);USA: South Dakota (18);USA: California	Los Angeles County (17);USA: Hawaii (16);USA: Louisiana (15);USA: Oregon (13);USA: West Virginia (13);USA (13);USA: Missouri (12);USA: Washington (9);USA: Virginia (9);USA: Kansas (9);USA: Indiana (8);USA: District of Columbia (8);USA: Delaware	Smyrna (6);USA: New Jersey (6);USA: Alaska (5);Thailand (5);USA: New Mexico	BERNALILLO (4);USA: South Carolina (3);USA: Wisconsin (3);USA: Tennessee (3);USA: California	San Joaquin County (3);USA: Kentucky (3);USA: Delaware	Sussex County (2);Malawi (2);USA: California	San Bernadino County (2);USA: Washington	King County (1);USA: Montana (1);USA: North Dakota (1);China:Yunnan (1);USA: New Mexico	DONA_ANA (1);USA: Puerto Rico (1);USA: CA	Santa Clara County (1);USA: California	Monterey County (1);USA: California	San Diego County (1);USA: Alabama (1);USA: Nebraska (1);USA: Colorado	Pitkin County (1);USA: Iowa (1)
ORF7a protein	L116F	5172	27740	TTC > CTC	non_synonymous	USA: California (683);USA: Rhode Island (333);USA: Massachusetts (166);USA: Connecticut (133);USA: Florida (122);USA: Pennsylvania (114);USA: New York (101);USA: New Jersey (75);USA: New Hampshire (63);USA: Texas (56);USA: New Mexico (49);USA: Maine (45);USA: Maryland (30);USA: Nevada (24);USA: Illinois (24);USA: Arizona (24);USA: Vermont (21);USA: Delaware	Smyrna (20);USA: Tennessee (19);USA: Michigan (17);USA: Colorado (15);USA: Puerto Rico (14);USA: Ohio (13);USA: Oregon (13);South Africa: Gauteng (13);USA: Arkansas (8);USA: California	Contra Costa County (8);South Africa: Kwazulu-Natal (8);USA: California	Santa Clara County (7);USA: Georgia (7);USA: Utah (6);USA: Missouri (6);USA: Alabama (6);Israel (6);USA: North Carolina (6);USA: Kansas (5);USA: Washington (5);USA: Indiana (3);USA: Minnesota (3);USA: Kentucky (2);USA: California	Davis (2);USA (2);USA: Virginia (2);USA: West Virginia (2);USA: Wisconsin (1);USA: California	Humboldt County (1);Angola: Luanda (1);USA: California	San Diego County (1);USA: Pennsylvania	Philadelphia (1);USA: Alaska (1);Romania: Brasov (1);USA: Hawaii (1);Qatar: Doha (1);USA: Wyoming (1);USA: California	Los Angeles County (1);Australia: Victoria (1)
nsp4	N131N	5168	8948	AAT > AAC	synonymous	USA: California (1604);USA: California	Orange County (450);USA: Texas (355);USA: California	Santa Clara County (286);USA: California	Contra Costa County (224);USA: New Mexico (190);USA: Nevada (183);USA: Utah (174);USA: Florida (163);USA: Colorado (145);USA: Arizona (141);USA: California	Humboldt County (130);USA: Pennsylvania (95);USA: Illinois (85);USA: Massachusetts (72);USA: Connecticut (57);USA: Michigan (57);USA: Ohio (54);USA: Rhode Island (44);USA: California	Alameda County (44);USA: Maryland (37);USA: Colorado	Mesa (36);USA: Minnesota (31);USA: Georgia (26);USA: New York (24);USA: North Carolina (22);USA: New Hampshire (21);USA: California	San Luis Obispo County (20);USA: California	San Francisco County (19);USA: Vermont (18);USA: Maine (18);USA: South Dakota (18);USA: Hawaii (16);USA: Louisiana (15);USA: California	Los Angeles County (15);USA: West Virginia (14);USA: Oregon (13);USA (13);USA: Missouri (12);USA: Virginia (9);USA: Washington (9);USA: District of Columbia (8);USA: Indiana (8);USA: Kansas (8);USA: New Jersey (6);USA: Delaware	Smyrna (6);USA: Alaska (5);USA: New Mexico	BERNALILLO (4);USA: Kentucky (3);USA: Tennessee (3);USA: South Carolina (3);USA: California	San Joaquin County (3);USA: Wisconsin (3);USA: Delaware	Sussex County (2);Australia: Victoria (2);USA: California	San Bernadino County (2);USA: California	Monterey County (1);USA: Alabama (1);Israel (1);USA: Montana (1);USA: Washington	King County (1);USA: CA	Santa Clara County (1);USA: California	San Diego County (1);USA: New Mexico	DONA_ANA (1);USA: Iowa (1);USA: Puerto Rico (1);USA: North Dakota (1);USA: Nebraska (1);USA: Colorado	Pitkin County (1)
nsp2	G154G	5153	1268	GGT > GGC	synonymous	USA: California (1030);USA: Florida (245);USA: Nevada (240);USA: Texas (114);USA: New Jersey (78);USA: Arizona (56);USA: Illinois (40);USA: Massachusetts (29);USA: Tennessee (28);USA: Georgia (27);USA: North Carolina (21);USA: Connecticut (18);USA: Missouri (15);USA: Oregon (14);South Africa: Gauteng (14);USA: New York (12);USA: South Carolina (11);USA: Utah (11);USA: Alabama (10);USA: Puerto Ric…	Contra Costa County (8);USA: Ohio (8);USA: Delaware	Smyrna (8);South Africa: Kwazulu-Natal (7);USA: Michigan (6);USA: Washington (6);USA: Arkansas (6);USA: Colorado (5);USA: California	Santa Clara County (5);USA: Maryland (5);USA: Alaska (4);USA: New Mexico (4);USA: Wisconsin (4);USA: Minnesota (4);USA: Rhode Island (3);USA: Kansas (3);Angola: Luanda (3);USA: California	Davis (2);USA: Kentucky (2);USA: Delaware	County Sussex (2);Australia: Victoria (2);USA: South Dakota (2);USA: California	Orange County (1);Malawi (1);Romania: Brasov (1);USA: Delaware (1);USA: Indiana (1);USA: Mississippi (1);USA: Wyoming (1);USA: Louisiana (1);USA: New Hampshire (1);USA: Virginia (1);USA: Hawaii (1)
envelope protein	P71L	5047	26457	CTT > CCT	non_synonymous	South Africa: Western Cape (537);South Africa: KwaZulu-Natal (419);South Africa: Kwazulu-Natal (378);Malawi (325);South Africa (253);South Africa: Eastern Cape (190);Angola: Luanda (136);South Africa: Gauteng (95);South Africa: Freestate (87);Zimbabwe: Masvingo (61);South Africa: Western Cape	George (58);Zimbabwe: Bindura (48);South Africa: Western Cape	Knysna (45);USA: Maryland (42);USA: Pennsylvania (35);Zimbabwe: Harare (33);Mozambique: Cidade (27);South Africa: Eastern Cape	Nelson Mandela Bay (24);Mozambique: Maputo Provincia (23);USA: North Carolina (20);Mozambique: Inhambane (20);USA: Texas (20);South Africa: Eastern Cape	Nelson Mandela Bay Metropolitan Municipality (19);USA: California (18);USA: Florida (18);South Africa: KwaZulu-Natal	iLembe (17);USA: Massachusetts	Boston (17);South Africa: Eastern Cape	Sarah Baartman (17);South Africa: KwaZulu-Natal	eThekwini (16);South Africa: Western Cape	Bitou (16);USA: Massachusetts (15);South Africa: KwaZulu-Natal	Ugu (15);Israel (14);South Africa: KwaZulu-Natal	uMkhanyakude (14);Mozambique: Maputo City (14);Mozambique: Niassa (12);USA: Georgia (11);USA: Colorado (10);South Africa: KwaZulu-Natal	Harry Gwala (10);South Africa: Western Cape	Mossel Bay (10);USA: Utah (8);USA: Virginia (8);USA: New York (8);USA: Ohio (8);USA: Connecticut (8);USA: Maine (7);South Africa: KwaZulu-Natal	King Cetshwayo (7);USA: Illinois (6);South Africa: Western Cape	Garden Route (6);USA: Maryland	Rockville (6);USA (6);Mozambique: maputo Provincia (6);Mozambique: Maputo province (5);South Africa: KwaZulu-Natal	uThukela (5);Mozambique: Maputo Cicade (5);Mozambique: Tete (5);Mozambique: Gaza (5);USA: California	San Luis Obispo County (5);South Africa: KwaZulu-Natal	Amathole (4);USA: Rhode Island (4);Mozambique: Zambezia (4);Mozambique: Manica (4);Malaysia:Pahang (4);USA: Delaware	Smyrna (4);USA: Nevada (3);USA: Minnesota (3);USA: Missouri (3);Qatar: Doha (3);Mozambique: Maputo Cidade (3);South Africa: Eastern Cape	Chris Hani (3);USA: Michigan (3);South Africa: Eastern Cape	Sarah Baartman District Municipality (2);USA: Arizona (2);USA: Washington (2);USA: Oregon (2);USA: New Hampshire (2);South Africa: Eastern Cape	Sarah Baartman Distrct Municipality (2);Philippines:Tanay	Rizal	CALABARZON (2);USA: California	Alameda County (2);USA: District of Columbia (2);Mozambique: Cidade de Tete (2);USA: California	Contra Costa County (2);South Africa: Western Cape	Oudtshoorn (2);Philippines:Taguig City (2);USA: South Carolina (2);Philippines:Pasay City (1);South Africa: Ugu (1);Mozambique: Marracuene (1);Philippines:Caloocan City (1);India:Telangana (1);USA: San Francisco (1);USA: New Jersey (1);USA: Mississippi (1);Malaysia:Kedah (1);South Africa: KwaZulu-Natal	Ugu (1);Malaysia:Kuala Lumpur (1);USA: Tennessee (1);South Africa: Western Cape	Klipfontein (1);USA: Wisconsin (1);Mozambique: Maputo Province (1);South Africa: KwaZulu-Natal	Zululand (1);Philippines:Indang	Cavite	CALABARZON (1);Canada:Ontario (1);USA: Arkansas (1);USA: Kansas (1);USA: California	Santa Clara County (1);USA: California	San Diego (1);USA: New York	Brooklyn (1);Iraq (1);Philippines:Quezon City (1);USA: New York	Nassau County (1);Malaysia:Kelantan (1)
ORF8 protein	A65V	5027	28088	GTT > GCT	non_synonymous	USA: California (198);USA: New Mexico (117);USA: Florida (93);Australia: Victoria (88);USA: Texas (71);USA: California	Contra Costa County (56);USA: Utah (54);USA: Colorado (51);USA: California	Santa Clara County (39);USA: Pennsylvania (32);USA: Massachusetts (27);USA: New York (23);USA: California	Alameda County (21);USA: California	Orange County (20);USA: Maryland (19);USA: California	Humboldt County (16);USA: California	San Luis Obispo County (15);USA: Virginia (13);USA: Arizona (11);USA: Minnesota (11);Israel (11);USA: Nevada (11);USA: Connecticut (9);USA: Georgia (7);USA: Rhode Island (7);USA: Delaware	Smyrna (7);Qatar: Doha (7);USA: North Carolina (7);USA: Indiana (7);USA: Illinois (6);USA: Michigan (6);Brazil: Rio de Janeiro (6);USA: Ohio (5);USA: New Hampshire (5);USA: California	Los Angeles County (4);USA: New Jersey (4);USA: South Dakota (4);USA: Missouri (3);USA: District of Columbia (3);South Africa: Gauteng (3);USA: Delaware	County Sussex (3);USA: Louisiana (2);USA: Kansas (2);USA: Arkansas (2);USA: Delaware	Dover (2);USA: Puerto Rico (2);USA: Colorado	Mesa (1);USA: Oklahoma (1);USA: Alabama (1);Malawi (1);USA: California	Madera County (1);USA: California	San Diego (1);USA: South Carolina (1);USA: Delaware	County KENT (1);USA: California	Marin County (1);USA: New Mexico	BERNALILLO (1);USA: New Mexico	(1);USA: Oregon (1);USA: Tennessee (1);Angola: Luanda (1);USA: Nebraska (1);USA: Wisconsin (1);USA: Vermont (1);USA: Washington (1);South Africa: KZN (1);South Africa: Kwazulu-Natal (1);USA: New Mexico	Laguna (1);USA: Pennsylvania	Philadelphia (1);USA: Delaware	Kent (1);USA: California	San Francisco County (1);USA: Delaware	Newark (1)
nsp6	L142F	5010	11397	TTT > CTT	non_synonymous	USA: Utah (18);USA: Colorado (11);USA: California (3);USA: Illinois (3);South Africa (3);USA: New Mexico (1);Angola: Luanda (1);USA: Connecticut (1);USA: Texas (1);USA: Tennessee (1);Brazil: Rio de Janeiro (1);USA (1);USA: Maryland (1);South Africa: Kwazulu-Natal (1);China:Yunnan (1)
nucleocapsid phosphoprotein	D128D	4940	28658	GAT > GAC	synonymous
nucleocapsid phosphoprotein	S202T	4915	28879	ACT > AGT	non_synonymous	USA: California (647);USA: Florida (621);USA: Texas (349);USA: Massachusetts (210);USA: Illinois (206);USA: Rhode Island (181);USA: Michigan (114);USA: Arizona (90);USA: Pennsylvania (70);USA: Nevada (66);USA: Ohio (66);USA: New Jersey (60);USA: Delaware	Smyrna (58);USA: Washington (49);USA: New Mexico (49);USA: New York (49);USA: Georgia (46);USA: Maryland (42);USA: Connecticut (41);USA: Colorado (35);USA: Indiana (32);USA: North Carolina (29);USA: Missouri (27);USA: California	Humboldt County (25);USA: Kansas (20);USA (20);USA: California	Santa Clara County (19);USA: Utah (18);USA: New Hampshire (17);USA: Tennessee (16);USA: Oregon (15);USA: California	Contra Costa County (15);USA: Louisiana (13);USA: Minnesota (12);USA: Arkansas (12);USA: South Carolina (11);USA: Virginia (11);Israel (10);USA: Kentucky (10);USA: Alabama (10);USA: Hawaii (9);USA: Puerto Rico (8);USA: Wisconsin (8);USA: California	Los Angeles County (8);USA: Nebraska (6);USA: California	San Luis Obispo County (6);USA: Maine (4);USA: California	Orange County (4);USA: Oklahoma (4);Italy:Verona (4);USA: California	San Diego County (4);South Africa: Eastern Cape (3);Iraq: Erbil (3);South Africa: Freestate (3);Italy: Borgo Picenze	L' Aquila (3);USA: Vermont (3);USA: California	Alameda County (2);South Africa: Gauteng (2);Peru:Lima (2);Australia: Victoria (2);USA: District of Columbia (2);South Africa: Kwazulu-Natal (2);USA: Iowa (1);Zimbabwe: Bindura (1);USA: Delaware (1);Uruguay:Rivera	Tranqueras (1);USA: New York	New York County (1);USA: Idaho (1);Japan (1);USA: California	Madera County (1);USA: Washington	Clark County (1);USA: West Virginia (1);Mozambique: Maputo City (1);Canada:Ontario (1);USA: South Dakota (1)
nsp4	I132I	4830	8951	ATT > ATC	synonymous	Israel (659);USA: Florida (110);USA: Delaware	Smyrna (53);USA: California (50);USA: Rhode Island (48);USA: New York (37);USA: Texas (36);USA: Pennsylvania (36);USA: Connecticut (26);USA: North Carolina (25);USA: Massachusetts (21);USA: Illinois (18);USA: Ohio (16);USA: Maryland (14);USA: New Jersey (13);USA: Utah (11);USA: Vermont (11);USA: California	Contra Costa County (9);USA: Nevada (7);USA: California	Alameda County (7);USA: New Hampshire (7);USA: Arizona (6);USA: Georgia (5);USA: Minnesota (5);Australia: Victoria (5);USA: Colorado (4);USA: South Carolina (4);USA: California	Santa Clara County (4);USA: Indiana (3);USA: Texas	Galveston (3);USA: New Mexico (3);Angola: Luanda (2);USA: Wisconsin (2);USA: Tennessee (2);USA: Louisiana (2);USA: Alabama (2);USA (2);USA: Virginia (1);USA: Delaware	Sussex County (1);USA: Hawaii (1);USA: Arkansas (1);USA: Oregon (1);USA: Kansas (1);USA: Florida	Osceola County (1)
nucleocapsid phosphoprotein	F274F	4828	29096	TTT > TTC	synonymous	USA: Utah (573);USA: California (321);USA: Wisconsin	Madison (88);USA: Colorado (84);USA: Florida (77);USA: Texas (66);USA (53);USA: Massachusetts (36);USA: New Mexico (31);USA: Pennsylvania (29);USA: Nevada (27);USA: California	San Luis Obispo County (22);USA: California	Alameda County (20);USA: California	Humboldt County (17);USA: Connecticut (17);USA: Rhode Island (17);USA: California	Santa Clara County (16);USA: California	Orange County (14);USA: Ohio (14);USA: Illinois (13);USA: Maryland (12);USA: New York (12);Japan (12);USA: Virginia (9);USA: California	San Francisco County (9);USA: Georgia (9);USA: North Carolina (9);USA: Minnesota (8);USA: Arizona (8);USA: Delaware	Smyrna (8);South Africa: Kwazulu-Natal (7);USA: Oregon (7);USA: South Carolina (7);USA: Alabama (6);China:Shanghai (6);Brazil: Rio de Janeiro (6);USA: Indiana (5);USA: Michigan (5);USA: Louisiana (5);Qatar: Doha (5);Thailand (5);USA: West Virginia (5);USA: District of Columbia (4);USA: New Jersey (4);USA: Kansas (3);USA: Washington (3);USA: Vermont (3);Australia: Victoria (3);USA: California	Contra Costa County (3);USA: Colorado	Mesa (2);USA: Tennessee (2);Israel (2);USA: Missouri (2);USA: Maine (2);Malawi (2);USA: South Dakota (2);USA: Wisconsin (1);USA: Delaware	Newark (1);USA: California	Davis (1);Brazil: Para (1);USA: California	San Joaquin County (1);China:Yunnan (1);USA: California	Nan County (1);USA: California	San Diego (1);USA: Arizona	Phoenix County (1);USA: Oklahoma (1);USA: Delaware	New Castle County (1);USA: New Hampshire (1);Turkey: Ankara (1);USA: Idaho (1);USA: Delaware	New Castle (1)
ORF3a protein	G100C	4822	25691	TGC > GGC	non_synonymous	USA: Minnesota (33);USA: Texas (21);USA: South Dakota (18);USA: California (15);Australia: Victoria (14);USA: Pennsylvania (14);USA: Utah (13);USA: California	Santa Clara County (9);USA: Massachusetts (9);USA: Maryland (7);USA: Florida (7);South Africa: Freestate (6);USA: Illinois (4);USA: Colorado (3);USA: California	Alameda County (3);USA: New Mexico (3);USA: New York (3);USA: Delaware	Smyrna (3);USA: Connecticut (3);USA: Delaware	New Castle (2);Brazil: Rio de Janeiro (2);Israel (2);USA: California	Madera County (2);USA: North Carolina (2);USA: Michigan (2);Angola: Luanda (2);USA: Alabama (1);USA: New Jersey (1);USA: Washington (1);Peru:Lima (1);USA: Wisconsin (1);USA: Arizona (1);USA: Ohio (1);USA: Louisiana (1);South Africa: Eastern Cape (1);Turkey: Ankara (1);Qatar: Doha (1);USA: California	Contra Costa County (1);USA: California	Humboldt County (1);USA: Rhode Island (1);Iraq (1);USA: California	San Diego (1);Malawi (1);South Africa: Kwazulu-Natal (1)
surface glycoprotein	D253G	4810	22321	GGT > GAT	non_synonymous	USA: Rhode Island (486);USA: Connecticut (419);USA: Pennsylvania (401);USA: New York (356);USA: Florida (346);USA: Massachusetts (336);USA: New Jersey (254);USA: Utah (249);USA: Delaware	Smyrna (214);USA: Maryland (204);USA (199);USA: California (163);USA: Texas (135);USA: New Hampshire (93);USA: North Carolina (80);USA: Maine (67);USA: New Mexico (61);USA: Michigan (57);USA: Illinois (40);USA: Vermont (35);USA: Ohio (34);USA: Nevada (27);USA: Arizona (26);USA: Puerto Rico (21);USA: Colorado (20);USA: Georgia (18);USA: Missouri (16);USA: Virginia (15);USA: California	Contra Costa County (13);USA: Minnesota (12);USA: Louisiana (11);USA: Arkansas (10);USA: California	Humboldt County (8);USA: Washington (8);USA: Oregon (7);USA: District of Columbia (7);USA: South Carolina (6);USA: Indiana (6);USA: South Dakota (6);USA: Tennessee (5);USA: California	Los Angeles County (5);USA: California	Orange County (5);USA: California	Santa Clara County (4);USA: Wisconsin (3);Australia: Victoria (3);USA: Kansas (3);USA: Delaware	New Castle (3);USA: Delaware	Newark (2);USA: Delaware (2);USA: Hawaii (2);USA: Delaware	Georgetown (1);USA: Delaware	Milford (1);South Africa: Kwazulu-Natal (1);Brazil: Rio de Janeiro (1);USA: West Virginia (1);USA: Delaware	New Castle County (1);USA: Oregon	Multnomah County (1);USA: Iowa (1);USA: Alabama (1);USA: California	San Diego (1);USA: Delaware	Wilmington (1);USA: California	Sacramento County (1);USA: California	Marin County (1);USA: California	Alameda County (1);USA: Montana (1);USA: Oklahoma (1);USA: Delaware	Dover (1);USA: Idaho (1);USA: Delaware	Kent County (1);USA: California	San Diego County (1);USA: Wyoming (1);USA: Illinois	Cook County (1)
nsp4	Y397Y	4786	9746	TAT > TAC	synonymous	Peru:Lima (9);USA: California (6);USA: Massachusetts (3);USA: Kansas (2);USA: Arizona (2);USA: South Dakota (2);USA: Ohio (1);USA: New Hampshire (1)
nsp6	R187R	4746	11534	AGG > AGA	synonymous	USA: Arizona (3);USA: Florida (1)
envelope protein	S60S	4740	26425	TCC > TCT	synonymous	USA: Arizona (2);USA: Florida (1)
3'-to-5' exonuclease	E347G	4709	19080	GGA > GAA	non_synonymous	USA: California (45);USA: Colorado (29);USA: Nevada (6);Iraq (6);USA: Utah (6);USA: Vermont (5);USA: Colorado	Mesa (4);USA: California	Orange County (4);USA: Michigan (3);USA: Florida (3);USA: Washington (2);USA: Oregon (2);USA: Arizona (2);Philippines:Taguig City (1);South Africa: Gauteng (1);USA: New Hampshire (1);USA: Illinois (1);USA: California	Contra Costa County (1);USA: California	Santa Clara County (1);USA: Idaho (1);USA: Maryland (1);USA: New Mexico (1);USA: Georgia (1);Angola: Luanda (1)
ORF3a protein	G251V	4593	26145	GTT > GGT	non_synonymous	Australia: Victoria (126);Qatar: Doha (93);Qatar (20);USA: California (17);USA: New York (14);Australia: Melbourne	Victoria (11);Canada: Ontario (11);USA: Utah (11);USA: New York	Brooklyn (11);China:Shanghai (9);Israel (9);Australia: Tasmania (9);Jordan: Amman (9);USA: Texas (8);USA: Massachusetts (7);Italy:Verona (6);USA: Arizona (6);USA: Michigan (4);Brazil: Rio de Janeiro (4);South Korea (4);USA: New York	Queens (3);USA: New York	Nassau County (3);USA: Virginia (3);USA (2);USA: District of Columbia (2);USA: California	Orange County (2);USA: California	San Diego (2);USA: Washington (2);USA: Washington	Seattle (2);USA: Arkansas (2);USA: New Jersey (2);USA: Maryland (2);Czech Republic (2);USA: Delaware	Kent County (1);USA: Florida (1);Japan (1);Netherlands: Leiden (1);USA: Oregon (1);USA: Wisconsin (1);Australia: Northern Territory (1);France:Lyon (1);Timor-Leste (1);Korea: Uijeongbu (1);Italy: Lazio	Rome (1);Korea: Seoul (1);South Africa: KZN (1);USA: New York	Manhattan (1);United Kingdom: United Kingdom (1)
surface glycoprotein	L276L	4508	22389	TTA > CTA	synonymous	USA: Utah (99);USA: Massachusetts (46);USA: Texas (35);USA: Pennsylvania (22);USA: California (21);USA: California	Orange County (12);USA: Rhode Island (12);USA: Florida (10);USA: Colorado (10);USA: Connecticut (10);USA: Ohio (7);USA: Delaware	Smyrna (6);USA: California	San Diego (6);USA: Illinois (6);USA: New York (5);USA: California	Santa Clara County (4);USA: Maine (4);USA: Maryland (4);USA: South Dakota (4);USA: California	Sacramento County (4);USA: Arizona (3);Peru:Lima (3);Australia: Victoria (3);USA: New Mexico (2);USA: Oklahoma (2);USA: New Jersey (2);USA: California	Contra Costa County (2);USA: Washington (2);USA: Virginia (2);USA: Hawaii (2);USA: California	Humboldt County (2);USA: Michigan (2);United Kingdom: United Kingdom (2);South Africa: KZN (1);USA: Colorado	Mesa (1);USA: West Virginia (1);USA: New York	Brooklyn (1);USA: Kansas (1);Israel (1);USA: Indiana (1);South Africa: Kwazulu-Natal (1);Japan (1);USA: California	Alameda County (1)
ORF7a protein	Y40Y	4483	27514	TAT > TAC	synonymous	USA: California (71);USA: Texas (28);USA: Pennsylvania (26);USA: New Mexico (25);USA: Massachusetts (21);Australia: Victoria (21);USA: Arizona (18);USA: California	Santa Clara County (14);USA: Utah (14);USA: Nevada (9);USA: Colorado (9);USA: California	Alameda County (8);USA: California	Orange County (8);USA: Virginia (7);USA: Florida (7);USA: New Jersey (5);USA: Rhode Island (5);Thailand (5);USA: California	Contra Costa County (5);USA: New Hampshire (4);USA: New York (4);USA: Maryland (3);USA: South Dakota (3);USA: North Carolina (2);Qatar: Doha (2);USA: California	Humboldt County (2);USA: Washington (2);USA: Connecticut (2);USA: West Virginia (2);USA: Ohio (1);USA:Colorado (1);USA: Oregon (1);USA: California	San Diego (1);Peru:Lima (1);USA: Arkansas (1);South Africa: Freestate (1);USA: California	San Luis Obispo County (1);USA: Georgia (1);Mozambique: Cidade (1);Brazil (1);USA: Maine (1);USA: South Carolina (1)
2'-O-ribose methyltransferase	A192A	4455	21235	GCT > GCC	synonymous	Israel (652);USA: Florida (105);USA: Delaware	Smyrna (49);USA: Rhode Island (41);USA: California (40);USA: New York (35);USA: Pennsylvania (34);USA: Connecticut (25);USA: North Carolina (18);USA: Massachusetts (16);USA: New Jersey (15);USA: Maryland (15);USA: Texas (14);USA: Ohio (11);USA: Vermont (11);USA: Illinois (8);USA: New Hampshire (7);USA: Nevada (6);USA: California	Contra Costa County (5);USA: South Carolina (4);USA: Arizona (3);USA: Utah (3);USA: Georgia (3);Angola: Luanda (3);USA: Minnesota (3);USA: Colorado (3);USA: Wisconsin (2);USA: Tennessee (2);USA: Alabama (2);USA: Indiana (2);USA: District of Columbia (2);South Africa: KZN (2);USA: Oregon (1);USA: New Mexico (1);USA: Arkansas (1);USA: California	Santa Clara County (1);South Africa: Western Cape (1);China:Yunnan (1);USA: Louisiana (1);USA: California	Orange County (1);Australia: Victoria (1)
nsp3	F1107F	4444	6041	TTT > TTC	synonymous	USA: California (1318);USA: Nevada (574);USA: Texas (182);USA: Florida (179);USA: Colorado (170);USA: Utah (169);USA: Missouri (121);USA: Arkansas (63);USA: New Mexico (43);USA: Georgia (35);USA: Tennessee (32);USA: Arizona (31);USA: Illinois (31);USA: Massachusetts (30);USA: New York (25);USA: Washington (24);USA: New Jersey (22);USA: Ohio (20);USA: Pennsylvania (20);USA: North Carolina (18);USA…	Smyrna (7);USA: Kansas (7);USA: California	Humboldt County (6);USA: Montana (6);USA (6);USA: Wisconsin	North America	Dane County (5);USA: Oklahoma (4);USA: Wisconsin (4);USA: Idaho (4);USA: Texas	Galveston (3);USA: Wyoming (3);Malawi (3);USA: Kentucky (3);USA: Mississippi (2);South Africa: Kwazulu-Natal (2);USA: Alabama (2);USA: Delaware	New Castle County (2);Israel (2);USA: Maine (2);USA: California	Orange County (2);USA: New York	Nassau County (1);USA: Pennsylvania	Philadelphia (1);USA: Alaska (1);USA: California	Napa	Solano	Yolo	Marin Counties (1);USA: Rhode Island (1);Angola: Luanda (1);Mozambique: Inhambane (1);USA: California	Santa Clara County (1);USA: California	Los Angeles (1);USA: West Virginia (1);Brazil: Rio de Janeiro (1);USA: New York	Brooklyn (1);South Africa: KZN (1);USA: Iowa (1);USA: Nebraska (1)
nsp3	K837N	4442	5231	AAT > AAG	non_synonymous	South Africa: KwaZulu-Natal (411);South Africa: Western Cape (330);Malawi (297);South Africa: Kwazulu-Natal (246);South Africa: Eastern Cape (194);South Africa: Freestate (85);Angola: Luanda (75);South Africa: Gauteng (71);South Africa: Western Cape	George (58);Zimbabwe: Masvingo (47);South Africa: Western Cape	Knysna (45);USA: Maryland (42);South Africa (34);USA: Pennsylvania (34);Zimbabwe: Bindura (33);Mozambique: Cidade (31);USA: California (28);Mozambique: Maputo Provincia (25);South Africa: Eastern Cape	Nelson Mandela Bay (24);USA: Texas (21);USA: North Carolina (21);South Africa: Eastern Cape	Nelson Mandela Bay Metropolitan Municipality (19);Mozambique: Inhambane (18);South Africa: Eastern Cape	Sarah Baartman (17);Zimbabwe: Harare (17);South Africa: KwaZulu-Natal	iLembe (17);USA: Massachusetts	Boston (17);South Africa: KwaZulu-Natal	eThekwini (16);South Africa: Western Cape	Bitou (16);South Africa: KwaZulu-Natal	Ugu (15);USA: Florida (15);Israel (14);Mozambique: Maputo City (14);USA: Illinois (14);Mozambique: Niassa (14);South Africa: KwaZulu-Natal	uMkhanyakude (13);USA: Massachusetts (12);USA: Virginia (11);USA: Colorado (11);South Africa: KwaZulu-Natal	Harry Gwala (10);USA: Georgia (10);USA: Ohio (10);South Africa: Western Cape	Mossel Bay (10);USA: California	Santa Clara County (8);USA: Delaware	Smyrna (8);USA: Connecticut (8);USA: Utah (8);South Africa: KwaZulu-Natal	King Cetshwayo (7);Mozambique: Maputo Cicade (7);USA: Maryland	Rockville (6);South Africa: Western Cape	Garden Route (6);USA: New York (6);USA: Michigan (6);USA: Maine (6);Mozambique: Maputo province (5);South Africa: KwaZulu-Natal	uThukela (5);USA: Arizona (5);USA: California	Orange County (5);Mozambique: Tete (5);USA: California	San Luis Obispo County (5);Mozambique: Gaza (4);USA: California	Contra Costa County (4);South Africa: KwaZulu-Natal	Amathole (4);Mozambique: maputo Provincia (4);USA (4);USA: Missouri (4);USA: Nevada (3);South Africa: Eastern Cape	Chris Hani (3);Mozambique: Zambezia (3);Malaysia:Pahang (3);Australia: Victoria (3);Mozambique: Maputo Cidade (3);USA: Rhode Island (3);USA: Oregon (2);Mozambique: Cidade de Tete (2);USA: Iowa (2);USA: New Hampshire (2);South Africa: Western Cape	Oudtshoorn (2);South Africa: Eastern Cape	Sarah Baartman District Municipality (2);USA: Minnesota (2);USA: Indiana (2);USA: Louisiana (2);USA: California	Madera County (2);Philippines:Tanay	Rizal	CALABARZON (2);Philippines:Taguig City (2);USA: District of Columbia (2);South Africa: Eastern Cape	Sarah Baartman Distrct Municipality (2);USA: South Carolina (2);South Africa: Western Cape	Klipfontein (1);Mozambique: Maputo Province (1);USA: Tennessee (1);Canada:Ontario (1);USA: New Mexico (1);USA: South Dakota (1);Malaysia:Kedah (1);South Africa: KwaZulu-Natal	Ugu (1);USA: Mississippi (1);Philippines:Indang	Cavite	CALABARZON (1);USA: Kansas (1);Peru:Lima (1);South Africa: KwaZulu-Natal	Zululand (1);Malaysia:Kuala Lumpur (1);USA: Pennsylvania	Philadelphia (1);USA: Delaware	county Kent (1);Philippines:Pasay City (1);Philippines:Quezon City (1);Iraq (1);Philippines:Caloocan City (1);USA: New Jersey (1);Malaysia:Kelantan (1);Mozambique: Manica (1);USA: Delaware	Newark (1);Qatar: Doha (1);USA: California	Humboldt County (1);South Africa: Ugu (1);USA: Wisconsin (1)
3'-to-5' exonuclease	T31I	4435	18132	ATT > ACT	non_synonymous	USA: Texas (279);USA: California (109);USA: Florida (89);USA: California	Santa Clara County (86);USA: New Mexico (71);USA: Pennsylvania (56);USA: Colorado (53);USA: Massachusetts (47);USA: Maryland (39);USA: Utah (37);USA: New York (29);USA: Georgia (27);USA: Ohio (26);USA: Illinois (26);USA: Delaware	Smyrna (23);USA: Connecticut (21);USA: Michigan (18);USA: Maine (15);USA: Missouri (15);USA: Louisiana (15);USA: Indiana (14);USA: Arizona (13);USA: Nevada (12);USA: California	Humboldt County (12);USA: Rhode Island (10);USA: New Hampshire (10);USA: California	Alameda County (8);USA: District of Columbia (8);USA: California	Orange County (8);USA: California	Contra Costa County (7);USA: Alabama (6);USA: Kentucky (6);USA: Virginia (6);USA: Delaware	County KENT (5);USA: Arkansas (5);USA: New Jersey (4);USA: Minnesota (3);USA: Wisconsin (3);USA: Delaware	County Sussex (3);USA: Colorado	Mesa (2);USA: North Carolina (2);USA: Tennessee (2);USA: New Mexico	OTERO (2);USA: Delaware	New Castle (2);USA: California	Los Angeles County (2);USA: California	San Luis Obispo County (2);Australia: Victoria (2);USA: Vermont (1);Peru:Lima (1);USA: Delaware	Kent County (1);USA: Delaware	New Castle County (1);USA: New Mexico	Carrizozo (1);USA:Colorado (1);Brazil (1);USA: New Mexico	Ruidoso (1);Zimbabwe: Masvingo (1);Canada:Ontario (1);USA: Delaware (1);USA (1);USA: Delaware	county Kent (1);USA: Delaware	Sussex County (1);USA: Kansas (1);USA: Oklahoma (1);USA: Mississippi (1);USA: Delaware	Dover (1);USA: Washington	Clark County (1);USA: Iowa (1);USA: West Virginia (1)
endoRNAse	T33I	4402	19719	ATA > ACA	non_synonymous	USA: Massachusetts (28);USA: Texas (21);USA: California	Santa Clara County (20);USA: California (7);Italy:Verona (6);USA: California	Contra Costa County (6);USA: Utah (6);USA: New Hampshire (5);Qatar: Doha (4);USA: Pennsylvania (4);USA: Louisiana (4);USA: California	Alameda County (3);USA: Illinois (3);Peru:Lima (3);South Africa: KwaZulu-Natal (3);Israel (3);Czech Republic (2);USA: Colorado (2);USA: Maryland (2);USA: Rhode Island (2);Italy: Castiglione del Lago (2);USA: New Mexico (2);USA: New Jersey (2);USA: Connecticut (2);South Africa: Kwazulu-Natal (2);USA: Delaware	Smyrna (2);USA: Florida (2);United Kingdom: United Kingdom (2);USA: Arizona (2);USA: Tennessee (1);USA: Mississippi (1);USA: New York (1);USA: Indiana (1);USA: Georgia (1);USA: Virginia (1);USA: Wisconsin (1);USA: Ohio (1);USA: Arkansas (1);USA: New York	Nassau County (1)
ORF3a protein	S74S	4385	25615	TCT > TCC	synonymous	USA: California (31);USA: Texas (26);USA: Florida (12);USA: Colorado (12);USA: Utah (9);USA: California	Contra Costa County (8);Thailand (5);USA: Pennsylvania (5);USA: Maryland (5);USA: Connecticut (5);USA: California	San Diego (4);USA: Illinois (4);USA: Arizona (4);USA: Indiana (3);USA: New Mexico (3);Australia: Victoria (3);USA: New Jersey (2);USA: Idaho (2);USA: Georgia (2);USA: California	Santa Clara County (2);Angola: Luanda (1);USA: California	Alameda County (1);USA: New York (1);USA: Delaware	Sussex (1);USA: Massachusetts (1);USA: Missouri (1);USA: Nevada (1);USA: Rhode Island (1);USA: North Carolina (1);Brazil: Rio de Janeiro (1);USA: Virginia (1);USA: Tennessee (1);USA: California	San Joaquin County (1);USA: Mississippi (1)
ORF3a protein	G224C	4385	26063	TGT > GGT	non_synonymous	USA: Texas (185);USA: Florida (161);USA: California (139);Australia: Tasmania (137);USA: Delaware	Smyrna (44);USA: New Jersey (31);USA: New Mexico (25);USA: Nevada (18);Qatar: Doha (15);USA: Rhode Island (15);USA: New York (13);USA: Pennsylvania (12);USA: Georgia (11);USA: Minnesota (7);USA: North Carolina (7);USA: California	Humboldt County (7);USA: Illinois (7);USA: Michigan (6);USA: Arizona (6);USA: California	San Francisco County (5);Peru:Lima (5);USA: Alabama (4);USA: Utah (4);USA: Maryland (4);USA: Washington (4);USA: Colorado (3);USA: Louisiana (3);USA: California	Alameda County (3);USA: Indiana (3);USA: Massachusetts (3);USA: Oklahoma (3);USA: California	Santa Clara County (3);Israel (3);USA: Connecticut (2);USA: West Virginia (2);USA: California	Contra Costa County (2);USA: Virginia (2);Japan (1);Angola: Luanda (1);USA: Idaho (1);USA: Arkansas (1);USA: Kentucky (1);USA: Oregon (1);USA: Maine (1);Australia: Victoria (1);Malawi (1);USA: New Hampshire (1);USA: South Carolina (1);USA: Ohio (1);USA: Texas	Dallas County (1);USA: Mississippi (1);USA: Alaska (1);India:Telangana (1)
nucleocapsid phosphoprotein	M234I	4379	28976	ATA > ATG	non_synonymous	USA: Florida (434);USA: Pennsylvania (396);USA: Maryland (379);USA: New York (355);USA: Connecticut (347);USA: California (338);USA: Massachusetts (327);USA: New Jersey (259);USA: Delaware	Smyrna (226);USA: Rhode Island (214);USA: Michigan (155);USA: Texas (125);USA: North Carolina (84);USA: New Hampshire (82);USA: Maine (71);USA: Illinois (55);USA: Ohio (52);USA: New Mexico (45);USA: Georgia (34);USA: Virginia (25);USA: Arizona (24);USA: Puerto Rico (21);USA: California	Contra Costa County (21);USA: Vermont (19);USA: California	Humboldt County (18);USA: Missouri (15);USA: Minnesota (15);USA: Nevada (14);USA: California	Santa Clara County (13);USA: Indiana (12);USA: West Virginia (12);USA: District of Columbia (11);USA: Utah (10);USA: Louisiana (8);USA: California	San Luis Obispo County (8);USA: Washington (7);USA: Colorado (7);USA: South Dakota (7);USA: Tennessee (6);USA: California	Los Angeles County (5);USA: California	Davis (5);USA: Oregon (5);USA: Wisconsin (3);USA: Idaho (3);USA (2);USA: Delaware	Newark (2);USA: Illinois	Cook County (2);USA: Delaware (2);USA: Arkansas (2);USA: Delaware	Dover (2);USA: Alabama (2);USA: Delaware	New Castle (2);USA: Kansas (2);USA: Delaware	New Castle County (1);Angola: Luanda (1);USA: Delaware	Wilmington (1);USA: New Mexico	BERNALILLO (1);USA: Delaware	Milford (1);USA: Delaware	Georgetown (1);USA: Montana (1);USA: Oregon	Multnomah County (1);USA: Delaware	Kent County (1);USA: Oklahoma (1);USA: Iowa (1);USA: California	Alameda County (1)
surface glycoprotein	D215G	4357	22207	GGT > GAT	non_synonymous	South Africa: Western Cape (487);South Africa: KwaZulu-Natal (419);South Africa: Kwazulu-Natal (331);Malawi (330);South Africa: Eastern Cape (183);South Africa: Gauteng (89);South Africa: Freestate (87);Angola: Luanda (78);South Africa (76);Zimbabwe: Masvingo (59);Zimbabwe: Bindura (46);USA: Maryland (41);USA: Pennsylvania (32);Zimbabwe: Harare (31);Mozambique: Cidade (30);South Africa: Western C…	Knysna (25);South Africa: Eastern Cape	Nelson Mandela Bay (24);Mozambique: Inhambane (22);USA: North Carolina (20);Mozambique: Maputo Provincia (20);USA: Texas (18);South Africa: Eastern Cape	Nelson Mandela Bay Metropolitan Municipality (17);South Africa: Eastern Cape	Sarah Baartman (17);USA: Massachusetts	Boston (17);South Africa: Western Cape	Bitou (15);South Africa: KwaZulu-Natal	Ugu (15);South Africa: KwaZulu-Natal	iLembe (15);South Africa: KwaZulu-Natal	eThekwini (15);South Africa: KwaZulu-Natal	uMkhanyakude (14);Mozambique: Maputo City (14);Israel (13);USA: Ohio (13);South Africa: Western Cape	George (13);Mozambique: Niassa (12);USA: Georgia (11);USA: California (11);USA (11);USA: Florida (10);South Africa: KwaZulu-Natal	Harry Gwala (10);USA: Massachusetts (10);USA: Colorado (10);USA: Connecticut (8);South Africa: KwaZulu-Natal	King Cetshwayo (7);USA: Illinois (7);USA: New York (6);Mozambique: Maputo Cicade (6);USA: Maryland	Rockville (6);USA: Maine (6);USA: Virginia (6);USA: Rhode Island (5);South Africa: KwaZulu-Natal	uThukela (5);Mozambique: Gaza (5);USA: California	San Luis Obispo County (5);Mozambique: Maputo province (5);South Africa: KwaZulu-Natal	Amathole (4);USA: Missouri (4);Mozambique: maputo Provincia (4);Malaysia:Pahang (4);South Africa: Western Cape	Garden Route (4);Mozambique: Tete (4);Mozambique: Zambezia (3);USA: Michigan (3);USA: Nevada (3);USA: Louisiana (3);Mozambique: Maputo Cidade (3);USA: New Hampshire (2);USA: District of Columbia (2);South Africa: Western Cape	Mossel Bay (2);USA: Wisconsin (2);USA: Minnesota (2);USA: South Carolina (2);Philippines:Taguig City (2);South Africa: Eastern Cape	Chris Hani (2);USA: Oregon (2);USA: Utah (2);South Africa: Eastern Cape	Sarah Baartman District Municipality (2);Philippines:Tanay	Rizal	CALABARZON (2);USA: Arizona (2);Canada:Ontario (1);Australia: Victoria (1);USA: Delaware	Smyrna (1);South Africa: KwaZulu-Natal	Zululand (1);Malaysia:Kelantan (1);Iraq (1);South Africa: Ugu (1);USA: Washington (1);USA: Kansas (1);Mozambique: Manica (1);South Africa: KwaZulu-Natal	Ugu (1);Philippines:Quezon City (1);Mozambique: Maputo Province (1);Malaysia:Kuala Lumpur (1);USA: California	Contra Costa County (1);Philippines:Pasay City (1);Mozambique: Cidade de Tete (1);South Africa: Eastern Cape	Sarah Baartman Distrct Municipality (1);Mozambique: Nampula (1);Philippines:Indang	Cavite	CALABARZON (1);South Africa: Western Cape	Klipfontein (1);USA: Mississippi (1);USA: Tennessee (1);Philippines:Caloocan City (1);Malaysia:Kedah (1)
nsp4	H36Q	4351	8663	CAG > CAT	non_synonymous	Australia: Victoria (1623);South Africa: Western Cape (144);Malawi (76);South Africa: KwaZulu-Natal (59);USA: Colorado (47);Angola: Luanda (43);USA: Utah (41);South Africa: Eastern Cape (32);USA: Delaware	Smyrna (30);South Africa: Kwazulu-Natal (21);Italy:Verona (20);USA (19);South Africa: KZN (13);USA: Rhode Island (12);USA: Massachusetts (11);USA: Pennsylvania	Philadelphia (10);USA: New Mexico (8);Zimbabwe: Bindura (7);Zimbabwe: Harare (7);USA: Texas (6);Mozambique: Inhambane (5);Mozambique: Niassa (4);USA: Pennsylvania (4);Mozambique: Maputo City (4);South Africa: Gauteng (4);USA: California (4);USA: Florida (3);USA: Colorado	Mesa (3);Mozambique: Manica (3);Mozambique: Tete (3);USA: Delaware	County KENT (2);USA: North Carolina (2);USA: New York (2);Mozambique: Nampula (2);USA: Delaware	county New Castle (2);South Africa: Freestate (2);Mozambique: Zambezia (2);USA: Georgia (2);Mozambique: Maputo Province (1);South Africa: Eastern Cape	Nelson Mandela Bay (1);Mozambique: Gaza (1);USA: Delaware	New Castle (1);South Africa: Western Cape	Knysna (1);Canada: Ontario (1);USA: Washington (1);USA: Delaware	county Sussex (1);USA: Kansas (1);USA: Delaware	Newark (1);USA: Delaware	Kent (1);USA: Indiana (1);China: Chengdu (1);USA: California	San Luis Obispo County (1);USA: California	San Diego County (1);USA: California	Orange County (1);USA: Delaware	Sussex County (1);USA: Vermont (1);USA: California	Los Angeles County (1);Tunisia (1);Mozambique: Maputo province (1);USA: Delaware	County NEW CASTLE (1);USA: Delaware	New Castle County (1);Australia: Tasmania (1);USA: Illinois (1);Zimbabwe: Masvingo (1)
nsp4	S76S	4348	8783	AGT > AGC	synonymous	Australia: Victoria (199);Australia: Tasmania (185);USA: California (161);USA (92);USA: Wisconsin	Madison (89);USA: Texas (83);USA: Utah (80);USA: Massachusetts (63);USA: Wisconsin	North America	Dane County (49);USA: Georgia (49);USA: Washington (48);Qatar: Doha (43);USA: Montana	Hamilton (36);USA: Florida (35);China:Shanghai (34);USA: California	San Diego (27);USA: San Francisco (25);Japan (24);USA: Michigan (24);USA: New York (23);United Kingdom:England (21);USA: California	Orange County (19);USA: Maryland	Rockville (18);USA: New Mexico (18);USA: Illinois (18);USA: Colorado (18);USA: Virginia (17);USA: Delaware	New Castle County (14);USA: Connecticut (13);USA: Minnesota (13);USA: Rhode Island (13);USA: Nevada (11);South Korea (11);USA: Maine (10);USA: Maryland (10);USA: Louisiana (9);USA: Arizona (9);Canada: Ontario (8);USA: Pennsylvania (7);USA: California	Alameda County (7);USA: California	San Francisco County (7);USA: California	Santa Clara County (6);not applicable (6);USA: New Hampshire (6);USA: Pennsylvania	Philadelphia (6);USA: Texas	Galveston (5);USA: Delaware	Kent County (5);Thailand (5);USA: New York	Manhattan (4);USA: Idaho (4);USA: Ohio (4);USA: New Jersey (4);Angola: Luanda (4);Australia: Melbourne	Victoria (3);USA: Missouri (3);USA: New York	Brooklyn (3);United Kingdom (3);USA: New York	Nassau County (3);USA: Indiana (3);USA: Tennessee (3);USA: Wisconsin	North America	Rock County (2);USA: Wisconsin	North America	Green County (2);Uruguay: Montevideo (2);USA: New York	Queens (2);USA: California	San Joaquin County (2);Australia: Northern Territory (2);USA: Delaware	Sussex County (2);USA: Kansas (2);USA: Washington	Seattle (2);USA: Hawaii (2);USA: Vermont (2);USA: Tennessee	Nashville (1);USA: Texas	Houston (1);USA: Oregon (1);USA: Arizona	Phoenix County (1);South Africa: KZN (1);USA: California	Los Angeles (1);South Africa: Freestate (1);USA: Delaware	Smyrna (1);USA: Washington	Snohomish County (1);Tunisia (1);USA: California	Los Angeles County (1);USA: North Carolina (1);USA: California	Ventura County (1);USA: California	Contra Costa County (1);South Africa: Eastern Cape (1);Jordan: Amman (1);United Kingdom: England (1);USA: California	Sonoma County (1);Malawi (1);USA: Wisconsin (1);USA: Illinois	Chicago (1);South Africa: Western Cape (1);USA: California	Humboldt County (1);Hong Kong (1);Chile: Region Metropolitana de Santiago	Santiago (1);USA: District of Columbia (1);Peru:Lima (1)
ORF8 protein	L84S	4339	28145	TCA > TTA	non_synonymous	Australia: Victoria (208);Australia: Tasmania (189);USA: California (184);USA (116);USA: Wisconsin	Madison (91);USA: Utah (80);USA: Texas (78);USA: Washington (51);USA: Massachusetts (50);USA: Georgia (49);USA: Wisconsin	North America	Dane County (46);USA: Montana	Hamilton (39);USA: Florida (35);China:Shanghai (34);USA: California	San Diego (27);USA: San Francisco (26);USA: New York (25);Japan (23);USA: Michigan (22);United Kingdom:England (21);USA: New Mexico (18);USA: Maryland	Rockville (17);USA: Colorado (17);USA: Virginia (17);USA: Delaware	New Castle County (14);USA: Minnesota (13);USA: Rhode Island (13);South Korea (12);USA: Illinois (12);USA: Maryland (11);USA: Texas	Galveston (10);USA: Nevada (9);USA: Arizona (9);Canada: Ontario (8);USA: Louisiana (8);USA: California	San Francisco County (7);USA: California	Orange County (7);USA: Pennsylvania (7);USA: Pennsylvania	Philadelphia (6);USA: New Hampshire (6);USA: Connecticut (6);not applicable (6);USA: California	Santa Clara County (6);USA: Delaware	Kent County (5);Thailand (5);USA: New York	Manhattan (4);USA: California	Alameda County (4);USA: Idaho (4);USA: New Jersey (4);Angola: Luanda (4);USA: New York	Brooklyn (3);Australia: Melbourne	Victoria (3);USA: New York	Nassau County (3);USA: Tennessee (3);United Kingdom (3);Australia: Northern Territory (3);USA: New York	Queens (2);USA: Washington	Seattle (2);USA: California	San Joaquin County (2);USA: Kansas (2);USA: Delaware	Smyrna (2);USA: Hawaii (2);USA: Missouri (2);USA: Wisconsin	North America	Green County (2);USA: Delaware	Sussex County (2);USA: Wisconsin	North America	Rock County (2);Uruguay: Montevideo (2);USA: Maine (1);USA: Wisconsin (1);United Kingdom: England (1);USA: Oregon (1);Peru:Lima (1);USA: Washington	Snohomish County (1);Jordan: Amman (1);South Africa: Eastern Cape (1);USA: California	Ventura County (1);Hong Kong (1);South Africa: KZN (1);USA: Arizona	Phoenix County (1);USA: North Carolina (1);USA: California	Palo Alto (1);USA: California	Los Angeles County (1);USA: California	Sonoma County (1);Tunisia (1);USA: California	Los Angeles (1);Chile: Region Metropolitana de Santiago	Santiago (1);USA: California	Humboldt County (1);USA: Ohio (1);USA: Tennessee	Nashville (1);USA: Texas	Houston (1);USA: District of Columbia (1);USA: Illinois	Chicago (1);USA: California	Contra Costa County (1)
nsp4	K35E	4303	8658	GAA > AAA	non_synonymous	Australia: Victoria (1593);South Africa: Western Cape (143);Malawi (76);South Africa: KwaZulu-Natal (58);USA: Colorado (49);Angola: Luanda (44);USA: Utah (42);South Africa: Eastern Cape (36);USA: Delaware	Smyrna (32);Italy:Verona (23);South Africa: Kwazulu-Natal (21);USA (20);USA: Rhode Island (14);USA: Massachusetts (14);South Africa: KZN (13);USA: Pennsylvania	Philadelphia (10);USA: New Mexico (9);USA: Texas (8);Zimbabwe: Harare (8);Zimbabwe: Bindura (6);USA: California (5);USA: Pennsylvania (5);Mozambique: Inhambane (5);USA: Florida (4);South Africa: Freestate (4);South Africa: Gauteng (4);Mozambique: Maputo City (4);Mozambique: Niassa (4);Mozambique: Tete (3);Mozambique: Zambezia (3);USA: Colorado	Mesa (3);Mozambique: Manica (3);USA: Washington (2);USA: New York (2);South Africa: Western Cape	Knysna (2);Mozambique: Nampula (2);USA: Georgia (2);USA: Delaware	County KENT (2);USA: North Carolina (2);USA: Delaware	county New Castle (2);Mozambique: Gaza (1);USA: Indiana (1);USA: Delaware	Newark (1);USA: Delaware	Kent (1);Canada: Ontario (1);USA: Illinois (1);Tunisia (1);USA: Kansas (1);USA: California	Orange County (1);Mozambique: Maputo Province (1);USA: California	San Joaquin County (1);USA: Delaware	New Castle (1);USA: Vermont (1);USA: Delaware	County NEW CASTLE (1);USA: California	San Luis Obispo County (1);USA: Delaware	county Sussex (1);Mozambique: Maputo province (1);Australia: Tasmania (1);USA: Delaware	New Castle County (1);USA: California	San Diego County (1);China: Chengdu (1);Zimbabwe: Masvingo (1);USA: California	Los Angeles County (1);South Africa: Eastern Cape	Nelson Mandela Bay (1);USA: Delaware	Sussex County (1)
nsp4	H36N	4289	8661	AAT > CAT	non_synonymous	Australia: Victoria (1610);South Africa: Western Cape (137);Malawi (75);South Africa: KwaZulu-Natal (59);USA: Colorado (49);Angola: Luanda (42);USA: Utah (41);South Africa: Eastern Cape (35);USA: Delaware	Smyrna (29);Italy:Verona (23);South Africa: Kwazulu-Natal (20);USA (19);South Africa: KZN (13);USA: Rhode Island (13);USA: New Mexico (10);USA: Pennsylvania	Philadelphia (10);USA: Massachusetts (10);USA: Texas (8);Zimbabwe: Bindura (7);Zimbabwe: Harare (7);Mozambique: Inhambane (5);USA: California (5);South Africa: Gauteng (4);USA: Pennsylvania (4);Mozambique: Maputo City (4);Mozambique: Niassa (4);Mozambique: Manica (3);South Africa: Freestate (3);Mozambique: Tete (3);USA: Colorado	Mesa (3);Mozambique: Zambezia (3);USA: Florida (3);USA: Delaware	County KENT (2);USA: Delaware	county New Castle (2);USA: New York (2);USA: Georgia (2);USA: California	Orange County (2);Mozambique: Nampula (2);USA: North Carolina (2);South Africa: Western Cape	George (2);USA: Vermont (2);Zimbabwe: Masvingo (1);USA: Delaware	Newark (1);USA: Delaware	Sussex County (1);South Africa: Eastern Cape	Nelson Mandela Bay (1);Mozambique: Gaza (1);Tunisia (1);USA: California	San Diego County (1);Mozambique: Maputo province (1);USA: Indiana (1);USA: Delaware	New Castle County (1);South Africa: Western Cape	Mossel Bay (1);USA: Delaware	County NEW CASTLE (1);China: Chengdu (1);Mozambique: Maputo Province (1);Canada: Ontario (1);USA: Washington (1);USA: California	Santa Clara County (1);USA: California	Los Angeles County (1);USA: California	San Luis Obispo County (1);Australia: Tasmania (1);South Africa: Western Cape	Knysna (1);USA: Kansas (1);USA: Delaware	New Castle (1);USA: Delaware	county Sussex (1);USA: Delaware	Kent (1)
3C-like proteinase	E47K	4257	10194	AAA > GAA	non_synonymous	USA: California	Santa Clara County (19);USA: California	San Francisco County (7);USA: California (7);USA: California	Alameda County (4);USA: California	Orange County (3);USA: Ohio (3);USA: Colorado (3);USA: California	Contra Costa County (3);USA: California	Marin County (3);USA: California	San Luis Obispo County (2);USA: Utah (2);Angola: Luanda (1);USA: Kentucky (1);USA: Colorado	Mesa (1);USA: Maryland (1);USA: California	Humboldt County (1)
surface glycoprotein	R158G	4255	22035	GGA > AGA	non_synonymous	USA: California (508);USA: Florida (329);USA: Texas (143);South Africa: Gauteng (89);USA: Tennessee (82);South Africa: Kwazulu-Natal (71);USA: Utah (54);USA: Missouri (49);USA: Illinois (44);USA: New Jersey (37);USA: North Carolina (36);USA: Georgia (33);USA: Colorado (29);USA: Nevada (28);USA: Massachusetts (23);USA: Puerto Rico (21);South Africa: Eastern Cape (19);USA: Arkansas (18);USA: Louisi…	Smyrna (6);USA: West Virginia (6);USA: Kentucky (6);USA: California	Contra Costa County (5);USA: Iowa (4);USA: South Dakota (4);USA: Virginia (4);USA: Pennsylvania (4);USA: Nebraska (3);USA: Washington (3);USA: Idaho (3);USA: Montana (2);USA: Alaska (2);USA: Hawaii (2);Angola: Luanda (2);USA: Wyoming (2);USA: California	Santa Clara County (1);Australia: Victoria (1);USA: Connecticut (1);Malawi (1);USA (1);South Africa: Freestate (1)
surface glycoprotein	D80A	4251	21802	GCT > GAT	non_synonymous	South Africa: KwaZulu-Natal (419);Malawi (366);South Africa: Kwazulu-Natal (353);South Africa: Western Cape (334);South Africa: Eastern Cape (208);South Africa: Gauteng (101);Angola: Luanda (94);South Africa: Freestate (87);South Africa: Western Cape	George (57);South Africa: Western Cape	Knysna (45);USA: Maryland (42);Zimbabwe: Masvingo (38);USA: Pennsylvania (32);South Africa: Eastern Cape	Nelson Mandela Bay (24);Mozambique: Cidade (23);Zimbabwe: Bindura (21);Mozambique: Maputo Provincia (21);USA: North Carolina (20);South Africa (19);Mozambique: Inhambane (19);South Africa: Eastern Cape	Nelson Mandela Bay Metropolitan Municipality (18);USA: Massachusetts	Boston (18);South Africa: Eastern Cape	Sarah Baartman (17);South Africa: KwaZulu-Natal	eThekwini (16);South Africa: Western Cape	Bitou (16);South Africa: KwaZulu-Natal	Ugu (15);South Africa: KwaZulu-Natal	iLembe (15);Mozambique: Maputo City (14);South Africa: KwaZulu-Natal	uMkhanyakude (14);USA (13);USA: Texas (13);Zimbabwe: Harare (13);Israel (12);Mozambique: Niassa (12);USA: California (11);South Africa: Western Cape	Mossel Bay (10);South Africa: KwaZulu-Natal	Harry Gwala (10);USA: Colorado (10);USA: Massachusetts (10);USA: Georgia (10);USA: Florida (9);USA: Connecticut (8);Mozambique: Tete (7);USA: Ohio (7);USA: New York (7);South Africa: KwaZulu-Natal	King Cetshwayo (7);USA: Illinois (7);USA: Maryland	Rockville (6);USA: Virginia (6);USA: Maine (6);South Africa: Western Cape	Garden Route (6);Mozambique: Maputo province (5);Mozambique: maputo Provincia (5);USA: California	San Luis Obispo County (5);Mozambique: Manica (5);Mozambique: Gaza (5);South Africa: KwaZulu-Natal	uThukela (5);Malaysia:Pahang (4);Mozambique: Zambezia (4);South Africa: KwaZulu-Natal	Amathole (4);Mozambique: Maputo Cicade (4);USA: Missouri (3);Mozambique: Nampula (3);USA: Michigan (3);South Africa: Eastern Cape	Chris Hani (3);Mozambique: Maputo Cidade (3);USA: Nevada (3);USA: Oregon (2);USA: South Carolina (2);USA: Arizona (2);South Africa: Eastern Cape	Sarah Baartman District Municipality (2);USA: New Hampshire (2);USA: Minnesota (2);South Africa: Eastern Cape	Sarah Baartman Distrct Municipality (2);South Africa: Western Cape	Oudtshoorn (2);USA: Utah (2);Philippines:Tanay	Rizal	CALABARZON (2);USA: Rhode Island (2);Mozambique: Cidade de Tete (2);Philippines:Taguig City (2);USA: District of Columbia (2);Iraq (1);USA: California	Contra Costa County (1);Malaysia:Kuala Lumpur (1);South Africa: KwaZulu-Natal	Ugu (1);South Africa: Western Cape	Klipfontein (1);Qatar: Doha (1);Philippines:Caloocan City (1);Philippines:Quezon City (1);USA: Mississippi (1);South Africa: KwaZulu-Natal	Zululand (1);Malaysia:Kelantan (1);Canada:Ontario (1);Philippines:Indang	Cavite	CALABARZON (1);USA: Wisconsin (1);USA: Kansas (1);South Africa: Ugu (1);USA: Tennessee (1);USA: Washington (1);USA: Delaware	Smyrna (1);Philippines:Pasay City (1);Mozambique: Maputo Province (1);Malaysia:Kedah (1)
nucleocapsid phosphoprotein	M234I	4230	28976	ATT > ATG	non_synonymous
3'-to-5' exonuclease	P451S	4226	19391	TCA > CCA	non_synonymous	USA: Texas (764);USA: Maryland (755);USA: Pennsylvania (459);USA: Michigan (213);USA: California (178);USA: Florida (174);USA: Massachusetts (96);USA: Delaware	Smyrna (96);USA: California	Humboldt County (84);USA: Ohio (75);USA: New Mexico (74);USA: Colorado (66);USA: Virginia (61);USA: Nevada (58);USA: Georgia (42);USA: New Hampshire (37);USA: Illinois (37);USA: Puerto Rico (34);USA: Arizona (33);USA: Louisiana (30);USA: New York (29);USA: Utah (28);USA: North Carolina (28);USA: New Jersey (27);USA: Rhode Island (25);USA: California	Contra Costa County (21);USA: Connecticut (21);USA: District of Columbia (20);USA: Tennessee (18);USA: Oregon (15);USA: California	San Luis Obispo County (10);USA: Arkansas (10);USA: Washington (9);USA: Indiana (9);USA: Alabama (8);USA: Minnesota (8);USA: Missouri (8);USA: Kentucky (7);Israel (7);USA: West Virginia (6);USA: South Carolina (5);USA: Kansas (4);USA: Maine (4);USA: Hawaii (4);USA: California	Santa Clara County (3);USA: Oklahoma (3);USA: South Dakota (3);USA: Colorado	Mesa (2);USA: Delaware	Kent County (2);USA (2);USA: Idaho (2);USA: California	Orange County (1);Canada:Ontario (1);South Africa: Kwazulu-Natal (1);South Africa: Freestate (1);USA: Montana (1);Bangladesh (1);USA: Delaware	Milford (1)
surface glycoprotein	H655Y	4218	23526	TAT > CAT	non_synonymous	USA: California (540);USA: Florida (442);USA: Texas (283);USA: Massachusetts (197);USA: Illinois (178);USA: Rhode Island (143);USA: Arizona (70);USA: Nevada (65);USA: New Jersey (56);USA: Washington (51);USA: Pennsylvania (51);USA: New York (49);USA: Ohio (42);USA: Delaware	Smyrna (42);USA: Wisconsin	Madison (38);USA: Connecticut (37);USA: New Mexico (34);USA (32);USA: Georgia (31);USA: California	Humboldt County (24);USA: Maryland (23);USA: Oregon (19);USA: North Carolina (19);USA: Michigan (19);USA: Utah (18);USA: New Hampshire (14);USA: Tennessee (14);USA: Colorado (13);USA: Missouri (11);USA: California	Contra Costa County (11);USA: Minnesota (11);USA: Virginia (11);USA: Arkansas (11);USA: Louisiana (11);USA: Alabama (10);Peru:Lima (9);USA: Indiana (9);USA: Wisconsin (8);USA: California	Santa Clara County (8);South Korea (8);USA: Kansas (8);South Africa: Gauteng (7);USA: California	Orange County (7);USA: Puerto Rico (7);USA: California	San Luis Obispo County (6);USA: South Carolina (6);USA: California	Los Angeles County (6);USA: Hawaii (5);USA: Maine (4);USA: Oklahoma (3);Italy: Borgo Picenze	L' Aquila (3);Angola: Luanda (3);Australia: Victoria (3);USA: Iowa (2);USA: Nebraska (2);USA: California	San Diego County (2);South Africa: Kwazulu-Natal (2);Malawi (2);USA: Pennsylvania	Philadelphia (2);USA: Vermont (2);USA: District of Columbia (2);USA: South Dakota (2);Japan (1);South Africa: KZN (1);USA: New York	Brooklyn (1);Canada:Ontario (1);South Africa: Eastern Cape (1);USA: West Virginia (1);Iran: Karaj (1);Uruguay:Rivera	Tranqueras (1);USA: California	Alameda County (1);USA: Washington	Clark County (1);Qatar: Doha (1);USA: New York	Bronx (1);USA: New York	New York County (1);USA: Illinois	Cook County (1);USA: Delaware (1);USA: Idaho (1);USA: California	Madera County (1);USA: Kentucky (1);USA: California	Marin County (1)
nsp2	N280Y	4203	1644	TAC > AAC	non_synonymous	USA: Rhode Island (2);USA: California	Santa Clara County (1)
3C-like proteinase	E47D	4202	10196	GAT > GAA	non_synonymous
nsp4	K35N	4138	8660	AAC > AAA	non_synonymous	Australia: Victoria (1584);South Africa: Western Cape (130);Malawi (74);South Africa: KwaZulu-Natal (59);USA: Colorado (49);Angola: Luanda (43);USA: Utah (41);South Africa: Eastern Cape (33);USA: Delaware	Smyrna (29);USA (19);Italy:Verona (19);South Africa: Kwazulu-Natal (18);South Africa: KZN (14);USA: Rhode Island (13);USA: Pennsylvania	Philadelphia (10);USA: Massachusetts (9);USA: New Mexico (8);Zimbabwe: Harare (7);USA: Texas (6);Zimbabwe: Bindura (6);Mozambique: Inhambane (5);USA: California (5);USA: Florida (4);South Africa: Gauteng (4);USA: Pennsylvania (4);South Africa: Freestate (4);Mozambique: Niassa (4);Mozambique: Maputo City (4);Mozambique: Tete (3);Mozambique: Manica (3);USA: Colorado	Mesa (3);USA: Delaware	county New Castle (2);South Africa: Western Cape	Knysna (2);USA: Georgia (2);USA: North Carolina (2);USA: New York (2);Mozambique: Zambezia (2);USA: Delaware	County KENT (2);Mozambique: Nampula (2);USA: Vermont (1);Canada: Ontario (1);USA: Delaware	New Castle (1);USA: California	Los Angeles County (1);USA: California	San Luis Obispo County (1);USA: Delaware	county Sussex (1);Mozambique: Maputo Province (1);Australia: Tasmania (1);USA: Delaware	New Castle County (1);Mozambique: Gaza (1);Tunisia (1);USA: Kansas (1);USA: California	San Diego County (1);USA: Washington (1);USA: Delaware	Kent (1);USA: Delaware	County NEW CASTLE (1);Mozambique: Maputo province (1);USA: Delaware	Newark (1);USA: Delaware	Sussex County (1);South Africa: Eastern Cape	Nelson Mandela Bay (1);USA: Indiana (1);Zimbabwe: Masvingo (1);USA: California	Orange County (1);China: Chengdu (1)
leader protein	E87D	4128	527	GAT > GAG	non_synonymous	Australia: Victoria (15);USA: Florida (7);USA: Virginia (5);USA: Missouri (3);USA: Texas (3);USA: California	Orange County (3);USA: New Jersey (2);USA: North Carolina (2);South Korea (2);USA: Pennsylvania (2);USA: Maryland (1);USA: Minnesota (1);USA: California	Contra Costa County (1);USA: Illinois (1);USA: Utah (1);USA: Ohio (1);USA: Georgia (1);USA: New Mexico (1);USA: California	San Diego (1);Israel (1);South Africa: Kwazulu-Natal (1);USA: New York (1);Qatar: Doha (1)
surface glycoprotein	Q677H	4085	23594	CAT > CAG	non_synonymous	USA: Texas (189);USA: Massachusetts (156);USA: Florida (140);USA: Pennsylvania (128);USA: Colorado (107);USA: Utah (85);USA: California (82);USA: Ohio (74);USA: Michigan (48);USA: Illinois (48);USA: Maryland (40);USA: New Mexico (35);USA: West Virginia (31);USA: Georgia (26);USA: California	Santa Clara County (26);USA: Rhode Island (26);USA: New York (23);USA: California	Contra Costa County (22);USA: North Carolina (22);USA: Connecticut (19);USA: New Hampshire (18);USA: Delaware	Smyrna (17);USA: Missouri (17);USA: Minnesota (16);USA: California	Alameda County (16);USA: Virginia (16);USA: Indiana (14);USA: Arkansas (13);USA: California	San Francisco County (12);USA: Louisiana (12);USA: Nevada (12);USA (12);USA: Maine (12);USA: New Jersey (10);USA: Arizona (9);USA: Iowa (9);USA: California	Humboldt County (8);Israel (8);USA: Alabama (7);South Africa: Kwazulu-Natal (7);USA: Delaware	New Castle County (6);Angola: Luanda (6);USA: District of Columbia (5);USA: Vermont (5);USA: Kansas (4);USA: Oklahoma (4);USA: South Dakota (4);USA: Wisconsin (4);USA: Kentucky (4);USA: California	Nan County (4);Australia: Victoria (4);Malawi (3);Qatar: Doha (3);USA: Hawaii (3);USA: Delaware	Kent County (3);USA: Colorado	Mesa (3);USA: Mississippi (3);USA: South Carolina (2);USA: Puerto Rico (2);Mozambique: maputo Provincia (2);USA: Delaware (2);Peru:Lima (2);Mozambique: Cidade (2);USA: Delaware	New Castle (2);USA: Delaware	Sussex County (2);Brazil: Rio de Janeiro (2);USA: California	Orange County (2);USA: New Mexico	Carrizozo (1);USA: Nebraska (1);Canada: Ontario (1);USA: Washington (1);South Africa: Western Cape (1);Mozambique: Maputo Cicade (1);USA: New Mexico	OTERO (1);USA: New Mexico	Ruidoso (1);USA: Delaware	Georgetown (1);USA: Delaware	Kent (1);USA: New York	Brooklyn (1);South Africa: KwaZulu-Natal	Ugu (1);South Africa: Ugu (1);USA: Delaware	County KENT (1);USA: California	Marin County (1);USA: Tennessee (1);South Africa: Eastern Cape (1);USA: Alaska (1);USA: New Mexico	CIBOLA (1);USA: California	San Luis Obispo County (1)
nsp4	H36L	4042	8662	CTT > CAT	non_synonymous	Australia: Victoria (1535);South Africa: Western Cape (133);Malawi (74);South Africa: KwaZulu-Natal (56);USA: Colorado (47);USA: Utah (40);Angola: Luanda (40);South Africa: Eastern Cape (31);USA: Delaware	Smyrna (30);Italy:Verona (20);South Africa: Kwazulu-Natal (20);USA (19);South Africa: KZN (13);USA: Rhode Island (13);USA: Massachusetts (10);USA: Pennsylvania	Philadelphia (10);USA: New Mexico (9);USA: Texas (7);Zimbabwe: Harare (7);Zimbabwe: Bindura (6);Mozambique: Inhambane (5);USA: Pennsylvania (4);Mozambique: Maputo City (4);Mozambique: Niassa (4);USA: California (4);South Africa: Gauteng (4);Mozambique: Manica (3);USA: Florida (3);USA: Colorado	Mesa (3);Mozambique: Tete (3);South Africa: Freestate (3);Mozambique: Zambezia (3);USA: North Carolina (2);USA: Delaware	county New Castle (2);USA: New York (2);USA: Delaware	County KENT (2);USA: Georgia (2);Mozambique: Nampula (2);Tunisia (1);USA: Kansas (1);Mozambique: Maputo province (1);USA: Delaware	Newark (1);Mozambique: Gaza (1);USA: Washington (1);USA: Delaware	county Sussex (1);USA: Delaware	Sussex County (1);Mozambique: Maputo Province (1);USA: California	San Diego County (1);China: Chengdu (1);USA: California	San Luis Obispo County (1);USA: Delaware	County NEW CASTLE (1);USA: Indiana (1);Zimbabwe: Masvingo (1);USA: Delaware	Kent (1);USA: California	Orange County (1);Canada: Ontario (1);South Africa: Eastern Cape	Nelson Mandela Bay (1);USA: Delaware	New Castle County (1);South Africa: Western Cape	Knysna (1);USA: Delaware	New Castle (1);USA: California	Los Angeles County (1);Australia: Tasmania (1);USA: Vermont (1)
nsp9	Y87Y	4029	12947	TAC > TAT	synonymous	USA: California (893);USA: Nevada (232);USA: New Jersey (69);USA: Texas (52);USA: Florida (46);USA: Arizona (32);USA: Illinois (28);USA: Tennessee (21);USA: Oregon (14);USA: Connecticut (14);South Africa: Gauteng (13);USA: New York (9);South Africa: Kwazulu-Natal (9);USA: Georgia (8);USA: Missouri (8);USA: Massachusetts (7);USA: California	Contra Costa County (7);USA: Utah (7);USA: Washington (7);USA: Pennsylvania (6);USA: North Carolina (6);USA: Alabama (6);USA: California	Santa Clara County (5);USA: Michigan (5);USA: South Carolina (4);USA: Maryland (4);USA: Arkansas (4);USA: Delaware	Smyrna (3);USA: Ohio (3);USA: Alaska (3);USA: Colorado (3);USA: Kentucky (2);USA: California	Davis (2);USA: Kansas (2);USA: New Mexico (2);USA: New York	Bronx (1);USA: Maine (1);USA: Puerto Rico (1);Romania: Brasov (1);USA: New Hampshire (1);USA: Minnesota (1);USA: Louisiana (1);USA: Rhode Island (1);USA: Wisconsin (1);USA: Hawaii (1)
surface glycoprotein	P26S	4029	21639	TCT > CCT	non_synonymous	USA: California (653);USA: Florida (367);USA: Texas (280);USA: Massachusetts (201);USA: Rhode Island (176);USA: Illinois (174);USA: California	Orange County (111);USA: New Mexico (77);USA: Arizona (69);USA: Connecticut (49);USA: Nevada (49);USA: New York (48);USA: Pennsylvania (45);USA: Delaware	Smyrna (44);USA: Utah (40);USA: California	Contra Costa County (40);USA: New Jersey (36);USA: Ohio (36);USA: Georgia (32);USA: California	Humboldt County (29);USA: Washington (29);USA: Maryland (28);USA: Colorado (23);USA: Michigan (21);USA: North Carolina (21);USA (19);USA: California	Santa Clara County (15);USA: New Hampshire (14);USA: Oregon (14);USA: Arkansas (14);USA: Alabama (11);USA: Missouri (11);USA: California	San Francisco County (9);USA: Kansas (9);USA: California	San Luis Obispo County (9);USA: Tennessee (9);USA: Minnesota (8);USA: Indiana (8);USA: Louisiana (7);USA: Wisconsin (7);USA: California	Alameda County (7);USA: Virginia (7);Japan (6);USA: California	Los Angeles County (6);USA: Puerto Rico (6);USA: Maine (4);USA: Oklahoma (3);Italy: Borgo Picenze	L' Aquila (3);USA: California	San Diego County (3);USA: South Carolina (2);Peru:Lima (2);USA: Hawaii (2);USA: California	San Bernadino County (2);USA: Nebraska (2);USA: Kentucky (2);USA: Vermont (2);South Africa: Kwazulu-Natal (2);USA: South Dakota (1);Australia: Victoria (1);USA: Idaho (1);USA: Delaware (1);USA: West Virginia (1);Israel (1);USA: New York	New York County (1);Canada:Ontario (1);USA: District of Columbia (1);USA: Louisiana	New Orleans (1);Uruguay:Rivera	Tranqueras (1)
nucleocapsid phosphoprotein	A398V	4013	29467	GTA > GCA	non_synonymous	USA: Delaware	Smyrna (53);USA: New Jersey (48);USA: Rhode Island (47);USA: Florida (42);USA: California (41);USA: Maryland (25);USA: Pennsylvania (22);USA: California	Orange County (18);USA: Massachusetts (16);USA: Texas (14);South Africa: Kwazulu-Natal (11);USA: Utah (9);USA: California	Santa Clara County (9);USA: New York (8);USA: Connecticut (8);USA: New Mexico (8);USA: Ohio (7);USA: California	Humboldt County (6);USA: Colorado (6);USA: Missouri (6);USA: New Hampshire (6);USA: Arizona (5);USA: Illinois (5);Canada: Ontario (4);USA: North Carolina (4);USA: Louisiana (4);USA: California	San Francisco County (3);USA: Michigan (3);USA: California	San Luis Obispo County (3);USA: Nevada (3);United Kingdom: United Kingdom (2);USA (2);South Africa: Western Cape (2);USA: Washington (2);USA: Virginia (2);USA: Georgia (1);Australia: Victoria (1);USA: Arkansas (1);USA: California	Contra Costa County (1);USA: Mississippi (1);USA: District of Columbia (1);USA: Vermont (1);USA: Alabama (1);USA: Hawaii (1);Israel (1);USA: California	Los Angeles County (1);USA: Maine (1);USA: Tennessee (1)
ORF7b	S5L	3960	27770	TTA > TCA	non_synonymous	USA: Texas (122);USA: California (80);USA: Florida (18);USA: Illinois (15);USA: New Mexico (10);USA: Maryland (8);USA: Arizona (7);USA: New Jersey (5);USA: Tennessee (5);USA: Pennsylvania (5);USA: Connecticut (4);USA: North Carolina (4);USA: Rhode Island (4);USA: California	Santa Clara County (4);USA: California	Contra Costa County (4);USA: Massachusetts (4);USA: New York (4);USA: Ohio (4);USA: Virginia (3);USA: Delaware	Smyrna (3);USA: Michigan (2);USA: Nevada (2);Australia: Victoria (2);USA: Pennsylvania	Philadelphia (1);USA: Minnesota (1);USA: California	Orange County (1);Zimbabwe: Harare (1);Israel (1);USA: Utah (1);USA: Washington (1);USA: California	Los Angeles County (1);USA: Delaware	Kent County (1);USA: California	Humboldt County (1);USA: Georgia (1);USA: Colorado (1);Malawi (1);South Africa: Eastern Cape (1)
surface glycoprotein	N439K	3950	22880	AAA > AAC	non_synonymous	USA: Utah (34);Italy:Verona (4);USA: Florida (2);Turkey: Ankara (1);USA: California	Alameda County (1);USA: Kentucky (1);USA: California	Santa Clara County (1);USA: Georgia (1);USA: Maine (1);United Kingdom: Scotland (1);USA: California	Orange County (1);Qatar: Doha (1);USA: North Carolina (1);USA: Kansas (1);USA: District of Columbia (1);Malaysia:Kelantan (1);USA: Illinois (1);Angola: Luanda (1)
helicase	H290Y	3946	17105	TAT > CAT	non_synonymous	USA: Utah (48);USA: Texas (21);USA: California	Santa Clara County (17);USA: California (12);USA: Massachusetts (11);USA: Ohio (7);USA: Pennsylvania (6);USA: Florida (6);Italy:Verona (5);USA: Georgia (5);USA: California	Alameda County (5);Australia: Victoria (4);USA: Missouri (3);USA: California	Contra Costa County (3);USA: Colorado (3);USA: Kentucky (3);USA: Virginia (2);Angola: Luanda (2);USA: Connecticut (2);USA: Maryland (2);USA: New York (2);USA: New Mexico (2);USA: North Carolina (1);Brazil: Rio de Janeiro (1);USA: Michigan (1);USA (1);USA: Nevada (1);USA: District of Columbia (1);Turkey: Ankara (1);USA: California	San Diego (1);USA: Florida	Osceola County (1);USA: Delaware	Smyrna (1);USA: Maine (1);USA: Arizona (1);USA: California	Orange County (1);USA: Vermont (1);USA: Oklahoma (1);USA: New York	Brooklyn (1);USA: Wisconsin (1);USA:Colorado (1);South Africa: Kwazulu-Natal (1);Qatar (1)
surface glycoprotein	K1191N	3893	25136	AAT > AAG	non_synonymous	USA: Florida (1155);USA: Texas (474);USA: California (201);USA: Pennsylvania (172);USA: Ohio (141);USA: Massachusetts (121);USA: Michigan (113);USA: Illinois (106);USA: Maryland (88);USA: Rhode Island (87);USA: Minnesota (81);USA: New York (75);USA: Delaware	Smyrna (69);USA: Georgia (68);USA: New Jersey (38);USA: Utah (36);USA: Arizona (32);USA: Connecticut (29);USA: Colorado (29);USA: North Carolina (28);USA: Nevada (27);USA: Maine (25);USA: New Mexico (25);USA: California	Contra Costa County (24);USA: Oregon (19);USA: Missouri (17);USA: West Virginia (17);USA: California	Santa Clara County (15);USA: District of Columbia (15);Brazil (14);USA: New Hampshire (13);USA: California	Orange County (12);USA: California	Sacramento County (12);USA: South Carolina (12);USA: Virginia (10);USA: Tennessee (10);USA: California	San Luis Obispo County (10);USA: Washington (10);USA: Indiana (10);USA: Louisiana (8);USA: California	Alameda County (7);USA: California	Humboldt County (6);USA: Arkansas (6);USA: Puerto Rico (6);USA: Vermont (6);USA: Alabama (5);USA: California	Los Angeles County (5);Japan (4);USA: South Dakota (4);USA (4);USA: Kentucky (4);USA: Kansas (4);USA: Nebraska (3);USA: Hawaii (2);Angola: Luanda (2);USA: Mississippi (2);Australia: Victoria (2);USA: Iowa (1);USA: Delaware	Wilmington (1);Canada:Ontario (1);USA: Wisconsin (1);USA: California	San Diego County (1);USA: Colorado	Mesa (1);USA: New York	Brooklyn (1);USA: Montana (1)
surface glycoprotein	P25P	3858	21638	CCT > CCC	synonymous	USA: California (18);USA: New Jersey (11);USA: Florida (9);USA: Pennsylvania (9);USA: Texas (6);USA: New Mexico (5);USA: Massachusetts (4);USA: California	Santa Clara County (4);USA: Nevada (3);USA: Maryland (3);USA (3);USA: Rhode Island (2);USA: California	Orange County (2);USA: New York (2);USA: Ohio (2);USA: Missouri (1);USA: Alabama (1);USA: District of Columbia (1);USA: New Mexico	DONA_ANA (1);United Kingdom: United Kingdom (1);USA: Oregon (1);Malawi (1);USA: Puerto Rico (1);USA: Utah (1);USA: Colorado (1);USA: Maine (1);USA: Georgia (1);Angola: Luanda (1)
nsp3	T1384S	3855	6870	TCT > ACT	non_synonymous	Australia: Victoria (243);USA: Utah (100);USA: Rhode Island (61);USA: Delaware	Smyrna (61);South Africa: Western Cape (60);USA (54);USA: Massachusetts (52);Malawi (47);Angola: Luanda (34);USA: Minnesota (32);South Africa: KwaZulu-Natal (23);USA: California (17);USA: California	Los Angeles County (16);USA: Vermont (16);USA: Colorado (15);South Africa: KZN (11);South Africa: Eastern Cape (11);Italy:Verona (10);USA: New Mexico (10);USA: Texas (9);South Africa: Kwazulu-Natal (7);USA: Florida (6);USA: Connecticut (5);USA: Pennsylvania	Philadelphia (5);USA: New Hampshire (5);Zimbabwe: Bindura (5);South Africa: Gauteng (5);USA: New York (5);USA: Delaware	County KENT (5);Mozambique: Inhambane (4);Mozambique: Zambezia (4);USA: Washington (4);Zimbabwe: Harare (4);Mozambique: Manica (3);USA: Colorado	Mesa (3);USA: California	Santa Clara County (3);USA: South Dakota (3);USA: New Jersey (3);USA: Georgia (3);USA: California	Alameda County (3);USA: Mississippi (2);Mozambique: Tete (2);USA: Missouri (2);USA: Delaware	Kent (2);USA: California	Orange County (2);Mozambique: Nampula (2);USA: North Carolina (2);USA: Colorado	Pitkin County (2);USA: Delaware	County NEW CASTLE (2);Australia: Tasmania (2);USA: Ohio (2);USA: Kansas (2);USA: Delaware	County Sussex (2);South Africa: Western Cape	Knysna (1);USA: California	San Diego County (1);USA: Delaware	county New Castle (1);USA: Maine (1);USA: Michigan (1);USA: Tennessee (1);Mozambique: Niassa (1);USA: California	San Luis Obispo County (1);USA: Virginia (1);USA: Pennsylvania (1);USA: Delaware (1);USA: Delaware	Sussex (1);USA: Oklahoma (1);Mozambique: Gaza (1);USA: North Dakota (1);Timor-Leste (1);USA: Idaho (1);China: Chengdu (1);USA: Nevada (1);USA: Delaware	county Kent (1);USA: Delaware	Georgetown (1);USA: Arkansas (1);USA: Delaware	Newark (1)
surface glycoprotein	V1176F	3812	25089	TTT > GTT	non_synonymous	USA: California (557);USA: Florida (499);USA: Texas (302);USA: Massachusetts (255);USA: Illinois (187);USA: Rhode Island (148);USA: Arizona (68);USA: Pennsylvania (67);Brazil: Rio de Janeiro (65);USA: Ohio (59);USA: Nevada (57);USA: New Jersey (53);USA: Washington (48);USA: Delaware	Smyrna (44);USA: Connecticut (43);USA: Virginia (43);USA: New Mexico (43);USA: New York (43);Brazil:Rio Grande do Sul	Garibaldi (34);USA: Georgia (33);USA: Michigan (26);USA: California	Humboldt County (23);USA: New Hampshire (22);USA: Maryland (21);USA (21);USA: North Carolina (20);USA: Utah (20);USA: Maine (20);USA: Oregon (18);USA: Indiana (15);USA: Colorado (14);USA: California	Contra Costa County (12);Brazil:Rio Grande do Sul	Canoas (12);USA: Tennessee (12);USA: Arkansas (11);Qatar: Doha (10);USA: Alabama (10);USA: Missouri (10);USA: Wisconsin (9);USA: Louisiana (9);USA: Hawaii (8);Brazil:Rio Grande do Sul	Carlos Barbosa (8);USA: Kansas (8);USA: Minnesota (8);Brazil:Rio Grande do Sul	Taquara (7);Brazil:Rio Grande do Sul	Butia (7);USA: Kentucky (6);USA: California	San Luis Obispo County (6);USA: Puerto Rico (6);Brazil (5);USA: California	Los Angeles County (5);USA: California	San Diego County (4);USA: South Carolina (4);Italy: Borgo Picenze	L' Aquila (3);USA: California	Santa Clara County (3);USA: Oklahoma (3);Brazil:Rio Grande do Sul	Morro Reuter (3);Brazil:Rio Grande do Sul	Novo Hamburgo (3);USA: District of Columbia (2);USA: Delaware (2);USA: West Virginia (2);Brazil:Rio Grande do Sul	Porto Alegre (2);USA: Vermont (2);Philippines (2);Brazil: Para (2);USA: California	Orange County (2);Canada:Ontario (2);USA: Nebraska (2);Peru:Lima (2);Angola: Luanda (1);USA: Idaho (1);USA: South Dakota (1);USA: California	Alameda County (1);Malawi (1);USA: Delaware	Newark (1);USA: Washington	Clark County (1);Brazil:Rio Grande do Sul	Sao Sebastiao Do Cai (1);Uruguay:Rivera	Tranqueras (1);Brazil:Rio Grande do Sul	Tupandi (1);Brazil:Rio Grande do Sul	Nanuque (1);Brazil:Rio Grande do Sul	Sapiranga (1);Brazil:Rio Grande do Sul	Alto Feliz (1);USA: New York	New York County (1);Japan (1);Malaysia:Melaka (1);Uruguay:Rivera (1);Brazil:Rio Grande do Sul	Baro (1)
nsp3	Y1776Y	3782	8048	TAT > TAC	synonymous	USA: Utah (48);Italy:Verona (5);USA: Pennsylvania (5);Thailand (5);USA: California (4);USA: Texas (3);USA: Florida (2);USA: Alabama (2);Turkey: Ankara (1);USA: North Carolina (1);USA: California	Madera County (1);USA: Pennsylvania	Philadelphia (1);USA: Arizona (1);USA: Delaware	Smyrna (1);USA: California	Orange County (1);USA: Connecticut (1);USA: Georgia (1);Angola: Luanda (1);Israel (1);USA: Illinois (1);USA: Kentucky (1);USA: New Mexico (1);USA: Maryland (1)
nucleocapsid phosphoprotein	S318S	3764	29228	TCT > TCG	synonymous	USA: Texas (62);USA: Pennsylvania (36);USA: Florida (36);USA: Colorado (28);USA: California (26);USA: Maryland (26);USA: Massachusetts (25);USA: Utah (23);USA: Illinois (13);USA: California	Santa Clara County (13);USA: New Mexico (11);USA: California	Alameda County (11);USA: Ohio (10);USA: Arizona (9);USA: New York (7);USA (7);USA: California	Madera County (7);USA: Nevada (6);USA: Georgia (6);USA: Minnesota (5);USA: Connecticut (5);USA: New Jersey (5);USA: Virginia (4);USA: Rhode Island (4);USA: Maine (3);Israel (3);USA: North Carolina (3);USA: New Hampshire (3);USA: Delaware	Smyrna (3);USA: Michigan (3);United Kingdom: United Kingdom (2);USA: Delaware	County Sussex (2);USA: South Dakota (2);USA: Missouri (2);USA: Arkansas (2);South Africa: KZN (1);USA: California	Tulare County (1);USA: California	Contra Costa County (1);USA: California	Humboldt County (1);USA: Nebraska (1);USA: New Mexico	Espanola (1);South Africa: Eastern Cape (1);USA: Washington (1);USA: California	Tuolumne County (1);USA: California	San Francisco County (1);USA: Louisiana (1);USA: Delaware	Seaford (1);USA: Alabama (1);USA: California	Orange County (1);USA: Colorado	Mesa (1)
membrane glycoprotein	A2S	3756	26527	TCA > GCA	non_synonymous	Australia: Victoria (226);USA: California (15);USA: Texas (13);USA: Pennsylvania (9);USA: Maryland (9);USA: Colorado (8);USA: Utah (8);USA: Florida (6);USA: Tennessee (5);USA: Michigan (4);USA: Massachusetts (4);USA: New York (4);USA: Connecticut (4);USA: Ohio (3);USA: Rhode Island (3);USA: New Jersey (3);USA: Illinois (2);USA: New Mexico (2);USA: Arkansas (1);USA (1);USA: Delaware	New Castle County (1);South Africa: Freestate (1);Brazil: Rio de Janeiro (1);USA: Georgia (1);USA: Washington	Clark County (1);USA: Louisiana (1);USA: Arizona (1)
helicase	P53L	3746	16395	CTA > CCA	non_synonymous	USA: California (901);USA: California	Santa Clara County (478);USA: California	Contra Costa County (332);USA: California	Alameda County (145);USA: New Mexico (111);USA: Florida (108);USA: Texas (105);USA: Utah (95);USA: Colorado (80);USA: California	Orange County (79);USA: Illinois (75);USA: Nevada (66);USA: California	San Luis Obispo County (43);USA: Pennsylvania (41);USA: New York (41);USA: Arizona (34);USA: California	Humboldt County (32);USA: Massachusetts (32);USA: Michigan (31);USA: Rhode Island (22);USA: Indiana (20);USA: Maryland (17);USA: Connecticut (17);USA: Ohio (14);USA: Minnesota (14);USA: California	San Francisco County (13);USA: Oregon (13);USA: California	San Joaquin County (11);USA: North Carolina (10);USA: Virginia (7);USA: Georgia (6);USA: Delaware	Smyrna (5);USA: South Dakota (4);USA: Kansas (4);USA: Missouri (4);USA: California	Los Angeles County (4);USA: Arkansas (4);USA: New Jersey (4);USA: Louisiana (3);USA: Washington (2);USA: New Hampshire (2);USA: Vermont (2);USA: Colorado	Mesa (2);USA: New Mexico	Laguna (1);Australia: Victoria (1);USA: Delaware	Newark (1);USA:Colorado (1);USA: Kentucky (1);USA: Montana (1);South Africa: Western Cape (1);USA: Oklahoma (1);USA: Delaware	New Castle County (1);USA: Tennessee (1);USA: Wisconsin (1);USA: Hawaii (1);Brazil: Rio de Janeiro (1);USA: Nebraska (1);USA: Maine (1);USA: New Mexico	BERNALILLO (1);USA: Puerto Rico (1)
nsp3	T608T	3728	4544	ACT > ACC	synonymous	USA: California (80);USA: Utah (66);USA: Texas (64);USA: Florida (24);USA: New Mexico (18);USA: Rhode Island (15);USA: New York (13);USA: Arizona (8);USA: Massachusetts (8);USA: Illinois (6);USA: Colorado (5);USA: Kansas (5);USA: California	Contra Costa County (5);USA: New Jersey (5);USA: Maryland (5);USA: Georgia (4);USA: Virginia (4);Peru:Lima (4);USA: Nevada (3);USA: Pennsylvania (3);USA: Connecticut (3);South Africa: Freestate (3);Angola: Luanda (3);Mozambique: Inhambane (3);USA: Tennessee (2);USA: Colorado	Mesa (2);USA: Ohio (2);Turkey: Ankara (2);South Africa: Eastern Cape (2);Qatar: Doha (2);USA: Washington (2);USA: District of Columbia (2);USA: Louisiana (2);USA: New Hampshire (2);USA: Maine (1);USA: Indiana (1);USA: Minnesota (1);Brazil:Rio Grande do Sul	Taquara (1);USA: California	Santa Clara County (1);Mozambique: Maputo City (1);USA: Puerto Rico (1);USA: Alabama (1);USA: Oregon (1);USA (1);USA: California	Alameda County (1);USA: North Carolina (1);South Africa: Kwazulu-Natal (1);USA: California	Humboldt County (1);Brazil:Rio Grande do Sul	Porto Alegre (1);South Africa: Gauteng (1);USA: Oklahoma (1)
nsp3	Y817Y	3685	5171	TAT > TAC	synonymous	USA: Texas (9);USA: California (6);USA: Nevada (3);USA: Florida (3);USA: Utah (2);Peru:Lima (2);USA: New Mexico (2);USA: California	San Diego (1);Qatar: Doha (1)
nucleocapsid phosphoprotein	S327L	3665	29254	TTG > TCG	non_synonymous	USA: Florida (44);USA: Texas (32);USA: California (30);USA: Connecticut (17);USA: Colorado (13);USA: New Mexico (10);USA: Massachusetts (8);USA: North Carolina (7);USA: Virginia (7);USA: New Jersey (6);Australia: Victoria (6);USA: Ohio (6);USA: Arizona (5);USA: Pennsylvania (5);USA: Nevada (5);USA: California	Orange County (5);USA: Indiana (5);USA: Delaware	Smyrna (5);USA: New York (5);USA: Missouri (4);USA: New Hampshire (4);USA: Utah (4);USA: Maryland (3);South Africa: KwaZulu-Natal (3);USA: Georgia (3);USA: Rhode Island (2);Peru:Lima (2);USA: Tennessee (2);USA: Delaware	New Castle County (2);South Africa: Eastern Cape (2);USA: Michigan (2);USA: Louisiana (2);South Africa: Gauteng (2);USA: Delaware	Sussex County (1);USA: Nebraska (1);USA: Oregon (1);Malawi (1);USA: Delaware	Georgetown (1);USA: New York	Brooklyn (1);USA: Delaware	New Castle (1);USA: California	Alameda County (1);USA: Delaware	Newark (1);USA: California	San Diego (1);USA: New Mexico	CIBOLA (1);USA: Illinois (1);USA: Delaware	Milford (1);South Africa: KwaZulu-Natal	Harry Gwala (1);USA: California	San Luis Obispo County (1);USA: Wisconsin (1);USA: Delaware	County NEW CASTLE (1);USA: California	Napa	Solano	Yolo	Marin Counties (1);USA: West Virginia (1);USA: Alabama (1);South Africa: Kwazulu-Natal (1);USA: Delaware	County KENT (1)
surface glycoprotein	S98F	3661	21856	TTT > TCT	non_synonymous	USA: California (89);USA: Connecticut (72);USA: Michigan (66);USA: Massachusetts (60);USA: Florida (52);USA: Texas (45);USA: Pennsylvania (42);USA: New York (27);USA: Illinois (25);USA: Rhode Island (20);USA: Ohio (16);USA: Maryland (15);USA: Nevada (15);USA: California	Humboldt County (14);USA: Delaware	Smyrna (14);USA: New Jersey (13);USA: Arizona (11);USA: Maine (8);USA: Utah (8);USA: New Hampshire (7);USA: California	Santa Clara County (6);USA: Oregon (6);USA: North Carolina (5);USA: Tennessee (5);USA: Colorado (5);Australia: Victoria (4);USA: New Mexico (4);USA: Minnesota (3);USA: West Virginia (3);USA (3);USA: California	San Luis Obispo County (2);USA: Kentucky (2);USA: Missouri (2);USA: South Dakota (2);USA: Mississippi (2);USA: Iowa (2);USA: Georgia (2);USA: Puerto Rico (2);USA: California	Los Angeles County (2);Angola: Luanda (2);South Africa: Kwazulu-Natal (1);USA: New York	Manhattan (1);USA: Louisiana (1);China:Shanghai (1);USA: Vermont (1);United Kingdom: United Kingdom (1);USA: District of Columbia (1);South Africa (1);USA: Arkansas (1);USA: Virginia (1);USA: Indiana (1);Malawi (1);USA: Washington (1);USA: Delaware (1);USA: New York	Brooklyn (1);Italy:Verona (1)
nsp3	I1683T	3629	7768	ACC > ATC	non_synonymous	USA: Utah (46);USA: Massachusetts (24);USA: Colorado (16);USA: Rhode Island (10);Italy:Verona (5);USA: New Hampshire (3);USA: California (3);Israel (1);Angola: Luanda (1);USA: California	Orange County (1);USA: Ohio (1);USA: Kentucky (1);USA: Florida (1);USA: Nevada (1);USA: Indiana (1);USA: Connecticut (1);USA: Texas (1);USA: North Carolina (1);USA: Georgia (1);USA: District of Columbia (1);USA: New Mexico (1)
nsp3	P968L	3613	5623	CTT > CCT	non_synonymous	USA: Massachusetts (17);USA: California (14);USA: Colorado (12);USA: New York (9);USA: New Mexico (9);USA: Pennsylvania (8);USA: Georgia (8);USA: Texas (7);USA: Michigan (6);USA: Florida (5);USA: California	Santa Clara County (5);USA: Utah (4);USA: Maryland (4);USA: Arizona (4);USA: Rhode Island (3);Australia: Victoria (3);USA: North Carolina (3);South Africa: Gauteng (2);USA: California	Contra Costa County (2);USA: New Jersey (2);South Africa: Kwazulu-Natal (2);Angola: Luanda (2);Mozambique: Maputo Provincia (2);United Kingdom: United Kingdom (2);USA: Ohio (2);USA: Nevada (1);South Africa: Eastern Cape (1);USA: Maine (1);South Africa: KwaZulu-Natal (1);USA: Connecticut (1);USA: Montana	Hamilton (1);USA: Hawaii (1);USA: California	Alameda County (1);USA: District of Columbia (1);USA: New Hampshire (1)
ORF6 protein	D61D	3576	27385	GAC > GAT	synonymous	USA: Texas (226);USA: California (82);USA: Pennsylvania (42);USA (33);USA: California	Santa Clara County (31);USA: Massachusetts (30);USA: Utah (28);USA: Connecticut (28);USA: Florida (26);USA: New York (24);USA: Illinois (19);USA: Minnesota (18);USA: California	Contra Costa County (18);USA: Rhode Island (17);USA: Colorado (15);USA: California	Orange County (14);USA: California	Humboldt County (14);USA: Maryland (14);Malawi (14);South Africa: KZN (13);USA: California	Alameda County (12);USA: Louisiana (12);Australia: Victoria (9);USA: Delaware	Smyrna (8);USA: New Hampshire (7);USA: New Jersey (7);USA: Virginia (6);USA: North Carolina (6);USA: Michigan (6);USA: Ohio (5);Zimbabwe: Harare (5);USA: California	San Luis Obispo County (5);USA: Missouri (5);USA: New Mexico (5);South Africa: KwaZulu-Natal (4);Italy:Verona (4);Australia: South Australia (4);USA: Georgia (4);Angola: Luanda (3);USA: Tennessee (3);USA: Hawaii (3);USA: Washington (3);USA: New York	Brooklyn (3);USA: Delaware	Georgetown (3);USA: Arizona (3);Qatar: Doha (3);Peru:Lima (2);USA: California	Tulare County (2);Mozambique: Maputo Cicade (2);USA: California	San Diego County (2);South Africa: Western Cape (2);USA: Delaware	Sussex County (2);USA: South Carolina (2);South Africa: Kwazulu-Natal (2);USA: New York	Queens (1);Israel (1);South Africa (1);USA: Texas	Houston (1);USA: Kansas (1);South Africa: Freestate (1);USA: Alabama (1);USA: Mississippi (1);USA: California	San Francisco County (1);India:Telangana (1);USA: Montana (1);Mozambique: Niassa (1);USA: Nevada (1);USA: California	Sonoma County (1);USA: California	Los Angeles County (1);USA: Maine (1);USA: District of Columbia (1);Mozambique: maputo Provincia (1);USA: West Virginia (1);USA: Arkansas (1);USA: Wyoming (1);USA: Delaware	Kent (1);USA:Colorado (1);USA: Oklahoma (1)
surface glycoprotein	T1027I	3555	24643	ATT > ACT	non_synonymous	USA: California (631);USA: Texas (479);USA: Florida (458);USA: Illinois (196);USA: Massachusetts (193);USA: Rhode Island (150);USA: New Mexico (83);USA: Arizona (76);USA: New Jersey (56);USA: Nevada (55);USA: New York (50);USA: Pennsylvania (49);USA: Ohio (49);USA: Delaware	Smyrna (46);USA: Washington (44);USA: Connecticut (37);USA: Georgia (33);USA: Maryland (29);USA: California	Humboldt County (24);USA (23);USA: North Carolina (20);USA: California	Contra Costa County (19);USA: Oregon (18);USA: Utah (17);USA: Michigan (17);USA: New Hampshire (16);USA: Tennessee (16);USA: Colorado (15);USA: Virginia (14);USA: Louisiana (10);USA: Alabama (10);USA: Arkansas (10);USA: Minnesota (10);USA: Missouri (10);USA: Kansas (9);USA: Wisconsin (8);USA: Indiana (7);USA: South Carolina (7);USA: California	San Luis Obispo County (6);USA: California	Los Angeles County (6);USA: Puerto Rico (6);USA: Maine (5);USA: Hawaii (5);USA: California	Santa Clara County (5);USA: Oklahoma (3);USA: California	Orange County (3);USA: California	San Diego County (3);Italy: Borgo Picenze	L' Aquila (3);Italy:Verona (2);Peru:Lima (2);USA: Nebraska (2);Qatar: Doha (1);USA: Delaware (1);USA: New York	New York County (1);South Africa: KZN (1);USA: Idaho (1);Angola: Luanda (1);Uruguay:Rivera	Tranqueras (1);USA: West Virginia (1);Mozambique: Niassa (1);USA: District of Columbia (1);Japan (1);Canada:Ontario (1);USA: Vermont (1);Australia: Victoria (1);South Africa: Kwazulu-Natal (1);South Africa: Eastern Cape (1);USA: South Dakota (1)
helicase	C8C	3546	16261	TGT > TGC	synonymous	USA: Texas (217);USA: Massachusetts (85);USA: Virginia (64);USA: California	San Luis Obispo County (31);USA: California (28);USA: California	Santa Clara County (25);USA: California	Alameda County (24);USA: Delaware	county Kent (20);USA: Pennsylvania	Philadelphia (19);USA: California	Orange County (19);USA: Wisconsin	North America	Dane County (17);USA: Utah (15);USA: California	Contra Costa County (14);USA: New Mexico (14);USA: Colorado (13);USA: Connecticut (11);USA: Delaware	County KENT (11);USA: Florida (11);USA: California	Sacramento County (10);USA: California	Humboldt County (10);USA: North Carolina (8);USA: New York (8);USA: Delaware	County NEW CASTLE (8);USA: South Dakota (6);USA: Pennsylvania (5);USA: Delaware	County Sussex (5);USA: Delaware	county New Castle (5);USA: Maryland (5);Canada: Ontario (5);USA: Missouri (5);USA: Rhode Island (4);USA: Delaware	county Sussex (3);USA: New York	Queens (3);USA: Illinois (3);USA: Michigan (3);Australia: Victoria (3);USA: California	San Diego (3);USA: New York	Manhattan (3);USA: Delaware	Smyrna (3);USA: New York	Brooklyn (2);USA: California	Madera County (2);USA: Nevada (2);USA: New York	Staten Island (2);USA: Georgia (2);USA: District of Columbia (2);USA: Arizona (2);USA: California	Tulare County (2);Brazil: Rio de Janeiro (2);USA: Delaware	Kent (1);USA: Delaware	New Castle County (1);USA: Oklahoma (1);USA: New Jersey (1);USA: New York	Suffolk County (1);USA: New Hampshire (1);USA (1);USA: California	Napa	Solano	Yolo	Marin Counties (1);USA: Louisiana (1);USA: Kentucky (1);South Africa: KZN (1);USA: Ohio (1);USA: California	Fresno County (1);South Africa: Kwazulu-Natal (1);USA: Minnesota (1);USA: Delaware	County other (1);USA: Delaware	Sussex County (1);USA: California	Ventura County (1);South Africa: KwaZulu-Natal (1);USA: Delaware	Kent County (1);USA: Maine (1);India:Telangana (1)
helicase	E365D	3536	17332	GAT > GAG	non_synonymous	USA: California (10);USA: California	Santa Clara County (4);USA: Rhode Island (4);USA: Missouri (4);USA: California	Madera County (4);USA: Texas (4);South Africa: Kwazulu-Natal (4);USA: Pennsylvania (3);USA: New Jersey (2);USA: Massachusetts (2);South Africa: Gauteng (1);USA: Florida (1);Canada: Ontario (1);USA: California	Alameda County (1);USA: California	Humboldt County (1);USA (1);USA: New York	Manhattan (1);Israel (1);USA: Arizona (1)
nsp2	S394S	3534	1988	TCG > TCA	synonymous	USA: Massachusetts (2);USA: California	Contra Costa County (2);USA: Delaware	Smyrna (1);USA: Rhode Island (1);USA: North Carolina (1);USA: Utah (1);USA: New Hampshire (1)
3'-to-5' exonuclease	M501I	3519	19543	ATT > ATG	non_synonymous	USA: Massachusetts (37);USA: New Mexico (36);USA: Pennsylvania (28);USA: Rhode Island (17);USA: Utah (14);USA: Texas (13);USA: Florida (12);USA: Michigan (12);USA: Ohio (10);USA: California (10);USA: New Hampshire (9);USA: Arizona (8);USA: Colorado (7);USA: South Dakota (7);USA: Minnesota (6);USA: Connecticut (6);South Africa (6);USA: Virginia (5);USA: Maryland (5);USA: New Jersey (4);Brazil:Rio …	Carlos Barbosa (3);USA: Georgia (3);South Africa: Western Cape (3);USA: California	Contra Costa County (3);USA: New York (3);USA (2);USA: Nevada (2);USA: California	San Luis Obispo County (2);USA: Louisiana	New Orleans (2);United Kingdom: United Kingdom (2);South Africa: KwaZulu-Natal (2);Australia: Victoria (2);Brazil:Rio Grande do Sul	Garibaldi (2);USA: West Virginia (2);USA: California	Alameda County (1);USA: District of Columbia (1);USA: Maine (1);USA: Pennsylvania	Philadelphia (1);Mozambique: Maputo City (1);USA: California	Humboldt County (1);South Africa: Gauteng (1);USA: Delaware	Smyrna (1);Israel (1);Angola: Luanda (1);USA: California	Santa Clara County (1)
helicase	E341D	3481	17260	GAT > GAG	non_synonymous	USA: California (553);USA: Florida (467);USA: Rhode Island (311);USA: Texas (287);USA: Massachusetts (245);USA: Illinois (180);USA: Arizona (73);USA: Nevada (65);USA: New Jersey (51);USA: Delaware	Smyrna (48);USA: Washington (48);USA: Pennsylvania (46);USA: New York (45);USA: Ohio (43);USA: Connecticut (42);USA: New Mexico (38);USA: Georgia (37);USA: California	Humboldt County (34);USA: Utah (31);USA: Maryland (21);USA (21);USA: Colorado (20);USA: New Hampshire (19);USA: Michigan (17);USA: Oregon (17);USA: North Carolina (17);USA: Tennessee (14);USA: Arkansas (12);USA: Virginia (12);USA: Louisiana (11);USA: Alabama (10);USA: Minnesota (9);USA: Kansas (9);USA: Missouri (9);USA: Wisconsin (9);USA: Hawaii (8);USA: South Carolina (8);USA: California	Contra Costa County (8);USA: Indiana (7);USA: Puerto Rico (6);USA: California	Los Angeles County (6);USA: California	San Luis Obispo County (6);USA: Maine (4);Italy: Borgo Picenze	L' Aquila (3);USA: California	Orange County (3);USA: Oklahoma (3);USA: California	San Diego County (2);USA: Nebraska (2);USA:Ninigret Pond	Rhode Island (2);USA: District of Columbia (2);USA: California	Santa Clara County (2);Peru:Lima (2);USA: Kentucky (2);Brazil: Rio de Janeiro (1);Canada:Ontario (1);USA: Delaware	Sussex County (1);Brazil:Rio Grande do Sul	Tupandi (1);Japan (1);USA: Delaware (1);USA: Iowa (1);South Africa: Freestate (1);USA: New York	New York County (1);USA: South Dakota (1);USA: Washington	Clark County (1);USA:TX (1);Australia: Victoria (1);Uruguay:Rivera	Tranqueras (1);Brazil:Rio Grande do Sul	Bom Principio (1);USA: West Virginia (1);India:Telangana (1);Zimbabwe: Harare (1);USA: Idaho (1);Brazil:Rio Grande do Sul	Linha Nova (1);USA: Vermont (1)
3C-like proteinase	R105R	3469	10370	CGT > CGC	synonymous	USA: California (51);USA: Delaware	Smyrna (47);USA: Texas (38);USA: Maryland (27);USA: Illinois (26);USA: Massachusetts (24);USA: Utah (17);USA: Pennsylvania (17);USA: California	Santa Clara County (15);USA: Florida (15);USA: Rhode Island (13);USA: Georgia (11);USA: New Mexico (10);USA: Ohio (9);USA: Virginia (9);USA: California	Alameda County (8);USA: New Jersey (7);USA: Connecticut (6);USA: Colorado (5);Thailand (5);USA: California	Contra Costa County (5);Qatar: Doha (4);Australia: Victoria (4);USA: Vermont (3);USA (3);USA: Missouri (3);USA: Arizona (3);Peru:Lima (3);USA: Nevada (2);USA: Wisconsin (2);Israel (2);USA: California	Orange County (2);Brazil: Rio de Janeiro (2);USA: California	San Luis Obispo County (2);USA: Kansas (2);USA: California	Humboldt County (1);USA: Mississippi (1);USA: South Dakota (1);USA: Oklahoma (1);South Africa: Kwazulu-Natal (1);USA: Delaware	Kent County (1);USA: Delaware	county New Castle (1);United Kingdom: United Kingdom (1);USA: Kentucky (1);USA: Delaware	county Sussex (1);USA: New York (1);USA: Michigan (1);USA: Indiana (1);Iraq (1);South Africa: Gauteng (1)
ORF8 protein	E92E	3461	28170	GAG > GAA	synonymous	USA: California (5);USA: Tennessee (1);USA: Maryland (1);United Kingdom: United Kingdom (1)
nsp3	N621N	3451	4583	AAT > AAC	synonymous	USA: California	Humboldt County (84);USA: Texas (64);USA: California (63);USA: Utah (39);USA: New Mexico (26);USA: South Dakota (22);USA: Florida (17);USA: California	Alameda County (15);USA: Pennsylvania (12);USA: Colorado (11);USA: Massachusetts (11);USA: California	Imperial (10);USA: Arizona (10);USA: Illinois (9);USA: California	Contra Costa County (8);USA: California	Sacramento County (8);Australia: Victoria (7);USA: Nevada (7);USA: Michigan (6);USA: California	Orange County (6);USA: California	Santa Clara County (6);USA: Ohio (5);USA: California	San Luis Obispo County (5);USA: California	San Diego (5);USA: Virginia (4);USA: North Carolina (4);USA: California	Marin County (4);USA: Maryland (3);USA: Connecticut (3);USA: Georgia (3);USA: Missouri (3);USA: New York (2);USA: New Jersey (2);USA: Rhode Island (2);USA: Indiana (2);USA: Delaware	New Castle County (2);USA: Louisiana (2);USA: Arkansas (1);Canada:Ontario (1);USA: Oklahoma (1);USA: California	Yolo County (1);USA: Kentucky (1)
surface glycoprotein	D294D	3442	22445	GAT > GAC	synonymous	USA: Utah (18);Australia: Victoria (14);USA: Ohio (10);USA: California (9);USA: Texas (9);Canada: Ontario (8);USA: Pennsylvania (7);USA: California	Santa Clara County (7);USA: Virginia (5);USA: Florida (4);Turkey: Ankara (4);USA: New Mexico (3);USA: California	Alameda County (3);China: Hong Kong (3);USA: California	Contra Costa County (3);USA: Connecticut (3);Qatar: Doha (2);USA: California	Humboldt County (2);USA: Hawaii (1);USA: New York (1);USA: South Carolina (1);USA: Michigan (1);India: New Delhi (1);USA: North Carolina (1);USA: Illinois (1);USA: Delaware	Smyrna (1);India:Telangana (1);USA: Delaware	Newark (1);Brazil:Rio Grande do Sul	Garibaldi (1);USA: California	San Joaquin County (1);USA: Massachusetts (1);USA: California	Orange County (1);South Africa: Kwazulu-Natal (1);Iraq (1);USA: New Jersey (1);Canada:Ontario (1);USA: California	San Francisco County (1);USA: Vermont (1);USA: Colorado (1)
nsp4	S34S	3434	8657	TCA > TCT	synonymous	Australia: Victoria (1391);South Africa: Western Cape (95);Malawi (60);South Africa: KwaZulu-Natal (39);USA: Utah (31);USA: Colorado (31);Angola: Luanda (30);South Africa: Eastern Cape (26);USA: Delaware	Smyrna (18);USA (14);Italy:Verona (13);South Africa: Kwazulu-Natal (13);USA: Rhode Island (8);USA: Massachusetts (8);South Africa: KZN (8);USA: Texas (7);USA: New Mexico (6);USA: Pennsylvania	Philadelphia (6);Zimbabwe: Harare (5);South Africa: Gauteng (4);South Africa: Freestate (4);Mozambique: Tete (3);USA: California (3);Zimbabwe: Bindura (3);Mozambique: Niassa (3);USA: Florida (3);USA: Colorado	Mesa (3);Mozambique: Manica (2);USA: Washington (2);USA: Pennsylvania (2);Mozambique: Inhambane (2);USA: Delaware	county New Castle (2);Mozambique: Nampula (2);USA: California	Orange County (2);USA: Georgia (2);USA: Delaware	County NEW CASTLE (1);USA: California	Santa Clara County (1);USA: Delaware	New Castle County (1);USA: Vermont (1);USA: Kansas (1);Zimbabwe: Masvingo (1);China: Chengdu (1);Mozambique: Maputo City (1);Mozambique: Zambezia (1);USA: California	San Diego County (1);USA: Delaware	county Sussex (1);USA: California	San Luis Obispo County (1);USA: Delaware	New Castle (1);USA: Delaware	Sussex County (1);Mozambique: Maputo province (1);USA: Delaware	Kent (1);South Africa: Eastern Cape	Nelson Mandela Bay (1);USA: North Carolina (1);Australia: Tasmania (1);USA: New York (1);Tunisia (1)
nsp4	M324I	3429	9527	ATT > ATG	non_synonymous
2'-O-ribose methyltransferase	T140I	3428	21078	ATA > ACA	non_synonymous	USA: Florida (56);USA: Texas (31);USA: California (24);USA: California	Alameda County (24);USA: Pennsylvania (16);USA: Delaware	Smyrna (16);USA: Utah (16);USA: Massachusetts (11);USA: Maryland (10);USA: California	Santa Clara County (8);USA: Michigan (6);USA: Connecticut (6);USA: Nevada (6);USA: Arizona (5);USA: New Mexico (4);USA: Virginia (4);USA: Rhode Island (4);USA: Colorado (4);USA: Illinois (3);USA: California	Orange County (2);USA: Minnesota (2);USA: Louisiana (2);USA: West Virginia (2);USA: New Jersey (2);USA: North Carolina (2);USA: Maine (1);USA: Arkansas (1);USA: California	Humboldt County (1);USA: Missouri (1);USA: New York (1);Brazil:Rio Grande do Sul	Carlos Barbosa (1);South Africa: Freestate (1);Australia: Victoria (1);USA: California	Madera County (1);USA: Washington (1)
nsp6	A54S	3421	11133	TCT > GCT	non_synonymous
endoRNAse	F176F	3382	20149	TTT > TTC	synonymous	USA: California (178);USA: Florida (131);USA: Texas (73);USA: New York (26);USA: New Jersey (24);USA: Wisconsin	North America	Milwaukee County (20);USA: Massachusetts (16);USA: Tennessee (13);USA: Delaware	Smyrna (10);USA: Pennsylvania (10);USA: Puerto Rico (10);USA: New Mexico (9);USA: California	Alameda County (9);USA: Illinois (9);USA: Maine (9);USA: California	Contra Costa County (8);USA: Utah (8);USA: Ohio (8);USA: Rhode Island (8);USA: Arizona (7);USA: Georgia (6);USA: Connecticut (6);USA: Nevada (6);Thailand (5);USA: North Carolina (5);USA: California	Marin County (5);USA: Missouri (4);USA: Oregon (4);USA: Minnesota (4);USA: Wisconsin (4);Australia: Victoria (4);USA: Maryland (4);USA: Colorado (3);USA: Virginia (3);Mozambique: Cidade (3);USA: Alabama (3);USA: Indiana (3);USA: California	Los Angeles County (3);USA: Washington (2);USA: California	Orange County (2);South Africa: Eastern Cape (2);USA: District of Columbia (2);South Africa: Gauteng (2);USA: California	San Diego (2);Canada: Ontario (2);USA: Arkansas (2);Australia: Tasmania (2);USA: California	Santa Clara County (2);USA: New Hampshire (1);Qatar: Doha (1);USA: Kansas (1);Mozambique: Inhambane (1);USA: Louisiana (1);China:Yunnan (1);South Africa: KwaZulu-Natal (1);Mozambique: Maputo Cidade (1);USA: California	San Luis Obispo County (1);USA: Idaho (1);Mozambique: Maputo City (1);USA: Iowa (1);USA:Colorado (1);USA: Oklahoma (1);USA: Mississippi (1);USA (1)
nsp6	V149F	3372	11418	TTT > GTT	non_synonymous	USA: Texas (146);USA: Florida (73);USA: California (60);USA: Massachusetts (31);Peru:Lima (23);USA: Colorado (22);USA: Pennsylvania (22);USA: Wisconsin	North America	Dane County (20);USA: Rhode Island (20);USA: California	Santa Clara County (19);USA: Ohio (18);USA: New Mexico (18);USA: Utah (16);USA: Connecticut (14);USA: Illinois (13);USA: Nevada (11);USA: Maryland (11);USA: New York (10);USA: California	Humboldt County (10);USA: California	Orange County (8);USA: Indiana (7);Australia: Victoria (7);USA: Michigan (7);USA: California	Contra Costa County (7);USA: West Virginia (6);Brazil: Rio de Janeiro (6);Peru:Ancash (6);USA: Georgia (6);USA: North Carolina (6);USA: California	Alameda County (6);USA: New Hampshire (6);South Africa: Kwazulu-Natal (6);USA: New Jersey (6);USA: Virginia (5);USA: Missouri (4);USA: California	Madera County (4);South Africa: KwaZulu-Natal (4);USA: Maine (3);USA: Vermont (3);Angola: Luanda (3);USA: Delaware	Sussex County (3);USA: Delaware	Georgetown (3);Peru:Arequipa (2);USA: Arkansas (2);USA: Louisiana (2);USA: Arizona (2);Peru:Moquegua (2);USA: Delaware	Smyrna (2);USA: Delaware	New Castle County (2);USA: Kansas (2);USA: New York	Nassau County (1);USA: Delaware	Kent (1);USA: California	Marin County (1);USA: New Mexico	Sandoval (1);USA: Minnesota (1);USA: South Dakota (1);South Africa: Western Cape	George (1);USA: Wisconsin (1);USA: Delaware	Newark (1);USA: Kentucky (1);Brazil:Rio Grande do Sul	Taquara (1);South Africa: Eastern Cape (1);Brazil:Rio Grande do Sul	Porto Alegre (1);USA: Oregon (1);USA: Colorado	Mesa (1)
nsp3	V473F	3355	4137	TTT > GTT	non_synonymous	USA: Pennsylvania (112);USA: California (40);USA: Massachusetts (30);USA: Florida (26);USA: Rhode Island (22);USA: Connecticut (18);USA: Michigan (16);USA: Ohio (15);USA: California	San Luis Obispo County (13);USA: New York (12);USA: Texas (11);USA: New Hampshire (8);USA: New Jersey (8);USA: Georgia (8);USA: Delaware	Smyrna (6);USA: Colorado (6);USA: Maryland (6);USA: Arizona (5);USA: Utah (5);USA: Virginia (5);USA: Nevada (5);USA: California	Santa Clara County (5);USA: Illinois (4);USA: New Mexico (4);USA: Missouri (4);USA: North Carolina (4);USA: Maine (2);USA: California	Contra Costa County (2);USA: Montana (1);USA: Arkansas (1);USA (1);USA: Minnesota (1);USA: California	Orange County (1);USA: Washington (1);USA: Florida	Miami-Dade County (1);USA: Oregon (1);South Africa: Eastern Cape (1);USA: District of Columbia (1)
nsp3	S370L	3348	3829	TTA > TCA	non_synonymous	USA: California (539);USA: Florida (452);USA: Texas (295);USA: Massachusetts (195);USA: Illinois (183);USA: Rhode Island (146);USA: Arizona (72);USA: Nevada (72);USA: New Jersey (51);USA: Washington (46);USA: Ohio (45);USA: New York (42);USA: Delaware	Smyrna (42);USA: Pennsylvania (42);USA: New Mexico (36);USA: Connecticut (35);USA: Georgia (33);USA: Maryland (23);USA: California	Humboldt County (23);USA: Utah (22);USA (20);USA: Oregon (18);USA: North Carolina (18);USA: Michigan (17);USA: New Hampshire (14);USA: Arkansas (13);USA: Tennessee (13);USA: Colorado (13);USA: California	San Luis Obispo County (11);USA: Louisiana (11);USA: Virginia (10);USA: Alabama (10);USA: California	Contra Costa County (9);USA: Hawaii (9);USA: Missouri (9);USA: Minnesota (8);USA: Kansas (8);USA: Wisconsin (8);USA: Indiana (7);USA: Puerto Rico (6);USA: South Carolina (6);USA: California	Los Angeles County (5);USA: California	San Diego County (4);USA: Maine (4);USA: Oklahoma (3);Italy: Borgo Picenze	L' Aquila (3);USA: California	Santa Clara County (2);Australia: Victoria (2);USA: California	Orange County (2);USA: Nebraska (2);Peru:Lima (2);USA: Vermont (1);South Africa: KwaZulu-Natal (1);Canada:Ontario (1);USA: Illinois	Cook County (1);USA: California	Alameda County (1);USA: West Virginia (1);South Africa: Eastern Cape (1);USA: Delaware (1);USA: Washington	Clark County (1);USA: New York	New York County (1);USA: Kentucky (1);USA: South Dakota (1);USA: Idaho (1);Japan (1);Uruguay:Rivera	Tranqueras (1);USA: District of Columbia (1)
nsp4	I43I	3347	8684	ATT > ATC	synonymous	USA: California	Orange County (98);USA: California (21);USA: California	Humboldt County (15);USA: California	Santa Clara County (14);USA: Texas (13);USA: Massachusetts (12);USA: California	Alameda County (8);USA: Pennsylvania (6);USA: Florida (6);USA: Ohio (5);USA: Connecticut (5);USA: New Mexico (4);USA: Georgia (4);USA: California	Contra Costa County (4);Brazil:Rio Grande do Sul	Taquara (4);USA: Rhode Island (3);USA: Michigan (3);USA: Utah (3);USA: Arizona (2);USA: Vermont (2);USA: New York (1);USA: Indiana (1);United Kingdom: United Kingdom (1);USA: South Carolina (1);South Africa: Freestate (1);Zimbabwe: Bindura (1);Australia: Victoria (1)
nsp2	D511N	3327	2337	AAC > GAC	non_synonymous	South Africa: Kwazulu-Natal (4);Angola: Luanda (1)
nsp3	V1603V	3313	7529	GTT > GTC	synonymous	USA: Florida (94);USA: California (86);USA: Texas (74);USA: Massachusetts (54);USA: Colorado (28);USA: California	Orange County (26);USA: New Hampshire (24);USA: Illinois (21);USA: Pennsylvania (21);USA: New Mexico (20);USA: Georgia (18);USA: Michigan (14);Australia: Victoria (12);USA: Utah (12);USA: California	Contra Costa County (11);USA: Connecticut (10);USA: Indiana (10);USA: Rhode Island (9);USA: Ohio (9);USA: California	Santa Clara County (8);USA: Maryland (7);USA: Delaware	Smyrna (6);USA: New York (5);Thailand (5);USA: North Carolina (5);USA: New Jersey (4);Qatar: Doha (4);USA: Vermont (4);USA: Arizona (3);USA: Oregon (3);USA (2);USA: California	Imperial (2);USA: Nevada (2);USA: South Dakota (2);USA: Delaware	Sussex County (2);USA: District of Columbia (2);South Africa: KwaZulu-Natal (1);USA: California	Alameda County (1);USA: Nebraska (1);USA: California	San Francisco County (1);USA: Missouri (1);USA: Tennessee (1);USA: Maine (1);USA: Virginia (1);South Africa: Western Cape (1);South Africa: KZN (1);USA: West Virginia (1);Israel (1);USA: Florida	Osceola County (1);South Africa: Gauteng (1);USA:TX (1);USA: Minnesota (1);USA: California	San Joaquin County (1)
nsp3	S1230F	3303	6409	TTT > TCT	non_synonymous	South Africa: Eastern Cape (26);South Africa: Kwazulu-Natal (14);USA: Texas (13);USA: California (10);USA: Washington (9);USA: Colorado (4);USA: Illinois (3);Angola: Luanda (3);USA: Oregon (3);USA: Arizona (2);USA: Utah (2);USA: Ohio (2);South Africa: Gauteng (1);USA: Missouri (1);USA: New Mexico (1);USA: South Carolina (1);Qatar: Doha (1);USA: Georgia (1)
ORF3a protein	V225F	3277	26066	TTT > GTT	non_synonymous	USA: Delaware	Smyrna (44);USA: Utah (29);USA: Florida (11);USA: Pennsylvania (8);USA: California (7);USA: Massachusetts (6);USA: Rhode Island (5);USA: Texas (5);USA: New Jersey (5);Qatar: Doha (4);USA: Maryland (4);USA: Colorado (3);USA: New York (2);USA: Illinois (2);USA: Connecticut (1);USA: Mississippi (1);USA: Puerto Rico (1);USA: Arizona (1);USA: North Carolina (1);USA: Ohio (1);USA: Minnesota (1);USA: So…
nsp3	T428I	3276	4003	ATT > ACT	non_synonymous	Peru:Lima (163);Angola: Luanda (90);USA: Texas (55);USA: Florida (49);USA: Utah (41);USA: Rhode Island (40);USA: California (33);Australia: Victoria (33);USA: Pennsylvania (25);United Kingdom: Cambridge (20);USA: New Mexico (18);USA: New Jersey (17);Peru:Amazonas (12);USA: Connecticut (11);South Africa: Eastern Cape (10);South Africa: KZN (9);USA: North Carolina (9);USA: Massachusetts (9);South A…	Smyrna (6);USA: California	Humboldt County (5);USA: Ohio (5);USA: Colorado (5);USA: Illinois (4);USA: Arkansas (4);Malawi (4);USA: Michigan (4);Zimbabwe: Masvingo (4);South Africa: KwaZulu-Natal (4);USA: Tennessee (3);USA: Pennsylvania	Philadelphia (3);Peru: Lima (3);USA: Maryland (3);Canada: Ontario (3);USA: Georgia (2);USA: South Carolina (2);USA: Missouri (2);Chile: Santiago (2);Czech Republic (2);Zimbabwe: Bindura (2);USA: California	Contra Costa County (2);USA: Virginia (2);USA: Nevada (2);USA: Mississippi (2);Peru: Lambayeque region (2);Mozambique: Nampula (1);South Africa (1);USA: Puerto Rico (1);USA: Arizona (1);Turkey: Ankara (1);USA: California	Orange County (1);USA: California	Los Angeles (1);Italy:Verona (1);South Africa: KwaZulu-Natal	uMkhanyakude (1);Mozambique: Tete (1);USA: New Mexico	CIBOLA (1);USA: New York	Brooklyn (1);Croatia: Zagreb (1);USA: West Virginia (1);Mozambique: Maputo City (1);Peru:Arequipa (1);USA: Delaware (1);USA: Washington (1);USA: Louisiana (1);USA: California	San Luis Obispo County (1);Mozambique: Manica (1);Mozambique: Maputo Cidade (1)
ORF6 protein	L4L	3234	27214	CTT > CTC	synonymous	USA: Maryland (219);USA: Massachusetts (83);USA: Pennsylvania (75);USA: Texas (36);USA: Rhode Island (27);USA: Florida (20);USA: California (20);USA: Connecticut (15);Qatar: Doha (11);USA: California	Orange County (11);USA: New York (10);USA: Ohio (10);USA: Georgia (10);USA: Delaware	Smyrna (9);USA: New Hampshire (9);USA: New Mexico (7);USA: California	Santa Clara County (7);USA: South Dakota (6);USA: California	Contra Costa County (6);USA: Utah (4);USA: Colorado (4);Australia: South Australia (4);USA: Kentucky (4);USA: Virginia (3);Australia: Victoria (3);USA: Louisiana (3);Peru:Lima (3);USA: Illinois (2);USA: Florida	Miami-Dade County (2);Angola: Luanda (2);USA: Indiana (2);Israel (2);South Africa (2);USA: Nevada (2);USA: North Carolina (2);USA: Vermont (2);USA: Delaware	Wilmington (1);USA: California	San Luis Obispo County (1);USA: Arizona (1);USA: Pennsylvania	Philadelphia (1);USA: Maine (1);USA: California	San Joaquin County (1);Peru:Callao (1);Brazil: Rio de Janeiro (1);USA: Michigan (1);USA: Minnesota (1);USA: West Virginia (1);USA: Tennessee (1);USA: California	Alameda County (1);Philippines:Tanay	Rizal	CALABARZON (1);Iraq (1);USA: Delaware	New Castle County (1);USA: California	San Francisco County (1);South Africa: Eastern Cape (1);USA: Texas	Dallas County (1);Peru:Ancash (1);South Africa: Kwazulu-Natal (1);USA: California	Madera County (1)
3'-to-5' exonuclease	P46L	3216	18177	CTT > CCT	non_synonymous	USA: California (854);USA: Nevada (226);USA: New Jersey (68);USA: Florida (41);USA: Texas (39);USA: Arizona (32);USA: Illinois (25);USA: Tennessee (19);USA: Oregon (14);USA: Connecticut (12);South Africa: Gauteng (12);USA: Massachusetts (10);USA: New York (9);USA: Missouri (8);USA: Georgia (8);South Africa: Kwazulu-Natal (8);USA: Utah (7);USA: Alabama (6);USA: Washington (6);USA: Pennsylvania (5)…	Contra Costa County (3);USA: Arkansas (3);USA: Ohio (3);USA: Alaska (3);USA: California	Davis (2);USA: Kansas (2);USA: California	Santa Clara County (2);USA: Delaware	Smyrna (1);Brazil: Rio de Janeiro (1);USA: Minnesota (1);USA: Louisiana (1);Romania: Brasov (1);USA: Hawaii (1);Israel (1);USA: New Mexico	DONA_ANA (1);USA: Wisconsin (1);USA: Puerto Rico (1);Qatar: Doha (1);USA: Maryland (1);USA: New Hampshire (1)
nsp9	Y31Y	3211	12779	TAT > TAC	synonymous	USA: California (546);USA: Florida (460);USA: Texas (282);USA: Massachusetts (194);USA: Illinois (180);USA: Rhode Island (150);USA: Arizona (72);USA: Nevada (66);USA: Washington (52);USA: New Jersey (51);USA: Pennsylvania (48);USA: Ohio (44);USA: Delaware	Smyrna (43);USA: New York (42);USA: Connecticut (37);USA: New Mexico (36);USA: Georgia (33);USA: California	Humboldt County (23);USA: Michigan (21);USA (21);Qatar: Doha (20);USA: Maryland (20);USA: Oregon (18);USA: North Carolina (18);USA: New Hampshire (14);USA: Tennessee (13);USA: Utah (13);USA: Louisiana (11);USA: Arkansas (11);USA: Colorado (11);USA: Virginia (10);USA: Alabama (10);USA: Kansas (9);USA: Minnesota (9);USA: Hawaii (8);USA: Wisconsin (8);USA: South Carolina (8);USA: California	Contra Costa County (8);USA: Missouri (8);USA: Indiana (7);USA: Puerto Rico (6);USA: California	San Luis Obispo County (6);Australia: Victoria (5);USA: California	Los Angeles County (5);USA: Maine (4);Italy: Borgo Picenze	L' Aquila (3);USA: Oklahoma (3);USA: California	Santa Clara County (3);USA: California	San Diego County (3);USA: Nebraska (2);USA: California	Orange County (2);USA: Delaware (2);Peru:Lima (2);China:Shanghai (1);USA: Idaho (1);USA: Kentucky (1);USA: District of Columbia (1);USA: Washington	Clark County (1);USA: West Virginia (1);USA: Vermont (1);USA: South Dakota (1);USA: New York	New York County (1);Japan (1);Uruguay:Rivera	Tranqueras (1);South Africa: Eastern Cape (1);Canada:Ontario (1)
nsp3	P1200P	3198	6320	CCG > CCA	synonymous	USA: California (536);USA: Florida (455);USA: Texas (282);USA: Massachusetts (189);USA: Illinois (179);USA: Rhode Island (144);USA: Arizona (71);USA: Nevada (63);USA: New Jersey (51);USA: Washington (51);USA: Pennsylvania (44);USA: Delaware	Smyrna (44);USA: Ohio (42);USA: New York (42);USA: Connecticut (36);USA: New Mexico (35);USA: Georgia (34);USA: California	Humboldt County (23);USA (20);USA: Maryland (19);USA: North Carolina (17);USA: Oregon (17);USA: Michigan (17);USA: Tennessee (14);USA: New Hampshire (14);USA: Utah (12);USA: Louisiana (11);USA: Colorado (11);USA: Arkansas (11);USA: Alabama (10);USA: Kansas (10);USA: Virginia (10);USA: Wisconsin (8);USA: California	Contra Costa County (8);USA: South Carolina (8);USA: Hawaii (8);USA: Missouri (8);USA: Minnesota (8);USA: Indiana (7);USA: Puerto Rico (6);USA: California	Los Angeles County (6);USA: California	San Luis Obispo County (6);USA: Maine (4);USA: California	San Diego County (3);Italy: Borgo Picenze	L' Aquila (3);USA: Oklahoma (3);USA: California	Santa Clara County (2);USA: Nebraska (2);Peru:Lima (2);Brazil: Para (2);USA: California	Orange County (2);USA: West Virginia (1);USA: Idaho (1);Uruguay:Rivera	Tranqueras (1);USA: District of Columbia (1);USA: New York	New York County (1);USA: Delaware (1);Japan (1);USA: Washington	Clark County (1);USA: Vermont (1);USA: Kentucky (1);USA: South Dakota (1);Canada:Ontario (1);Brazil: Rio de Janeiro (1)
nsp3	N179N	3191	3257	AAC > AAT	synonymous	Israel (6);Iraq (5);USA: Florida (4);USA: Texas (3);USA: Arizona (2);USA: California	Orange County (2);USA: Utah (2);United Kingdom: United Kingdom (2);USA: Missouri (2);USA: California (1);USA: Delaware	Smyrna (1);USA: Massachusetts (1);USA: Kansas (1);Qatar: Doha (1);Brazil: Rio de Janeiro (1);USA: Oregon (1);USA: New Mexico (1);USA: Maine (1);USA: Maryland (1)
3C-like proteinase	E47E	3186	10196	GAG > GAA	synonymous	USA: Texas (1624);USA: California (202);USA: Maryland (171);USA: Florida (137);USA: Louisiana (91);USA: Pennsylvania (79);USA: Utah (72);USA: Illinois (72);USA: Virginia (57);USA: New Mexico (57);USA: Nevada (55);USA: Colorado (50);USA: Michigan (48);USA: Arizona (43);USA: Delaware	Smyrna (34);USA: Missouri (34);USA: Ohio (29);USA: Tennessee (28);USA: North Carolina (27);USA: Connecticut (20);USA: Arkansas (20);USA: Massachusetts (19);USA: Georgia (19);USA: New York (19);USA: Rhode Island (17);USA: Minnesota (13);USA: South Carolina (11);USA: Kansas (10);USA: Oregon (9);USA: California	Contra Costa County (9);USA: New Jersey (8);USA: Indiana (8);USA: California	San Luis Obispo County (7);USA: Washington (6);USA: Mississippi (6);USA: Kentucky (5);USA: Oklahoma (5);USA: New Hampshire (5);USA: Alabama (4);USA: Wisconsin (4);USA: District of Columbia (3);USA: California	Orange County (3);USA (3);USA: West Virginia (3);USA: South Dakota (3);USA: California	Santa Clara County (3);USA: Colorado	Mesa (3);USA: Iowa (2);USA: Puerto Rico (1);USA: US Virgin Islands (1);USA: Illinois	Chicago (1);USA: Hawaii (1);USA: Idaho (1);USA: California	Los Angeles County (1);USA: Maine (1)
surface glycoprotein	V622F	3179	23427	TTT > GTT	non_synonymous	USA: Texas (10);USA: California (9);USA: California	Santa Clara County (5);USA: Virginia (5);USA: Utah (4);USA: Maryland (2);USA: California	Contra Costa County (2);USA: California	San Francisco County (2);USA: New Mexico (2);USA: Massachusetts (2);USA: Arizona (2);South Africa: KZN (1);Angola: Luanda (1);USA: Pennsylvania (1);USA: Rhode Island (1);USA: Indiana (1);Israel (1);USA: Florida (1);USA: South Dakota (1);USA: Montana (1);USA: Ohio (1);USA: Arkansas (1);USA: Tennessee (1);South Africa: Kwazulu-Natal (1);USA: California	San Diego (1);USA: Oklahoma (1);USA: California	Alameda County (1);USA: California	San Luis Obispo County (1);USA: New Hampshire (1)
ORF8 protein	E92K	3124	28168	AAA > GAA	non_synonymous	USA: California (521);USA: Florida (438);USA: Texas (274);USA: Massachusetts (187);USA: Illinois (165);USA: Rhode Island (144);USA: Arizona (70);USA: Nevada (58);USA: New Jersey (50);USA: Washington (46);USA: Delaware	Smyrna (44);USA: Pennsylvania (43);USA: Ohio (41);USA: New York (38);USA: Connecticut (36);USA: New Mexico (35);USA: Georgia (32);USA: California	Humboldt County (23);USA: Maryland (21);USA (21);USA: Oregon (18);USA: North Carolina (17);USA: New Hampshire (17);USA: Michigan (16);USA: Utah (12);USA: Tennessee (12);USA: Colorado (11);USA: Arkansas (11);USA: Alabama (10);USA: Louisiana (10);USA: Minnesota (8);USA: California	Contra Costa County (8);USA: Virginia (8);USA: Kansas (7);USA: Indiana (7);USA: Wisconsin (7);USA: Hawaii (7);USA: South Carolina (6);USA: Missouri (6);USA: California	San Luis Obispo County (6);USA: Puerto Rico (6);USA: California	San Diego County (5);USA: California	Los Angeles County (5);USA: Maine (4);Angola: Luanda (3);Italy: Borgo Picenze	L' Aquila (3);Australia: Victoria (3);USA: Oklahoma (3);USA: California	Santa Clara County (2);Peru:Lima (2);USA: District of Columbia (2);USA: California	Orange County (2);USA: Nebraska (2);Japan (1);USA: West Virginia (1);USA: Delaware (1);USA: Washington	Clark County (1);USA: New York	New York County (1);South Africa: Eastern Cape (1);USA: Iowa (1);USA: Vermont (1);Uruguay:Rivera	Tranqueras (1);South Africa: KZN (1);USA: Idaho (1);China:Yunnan (1);USA: South Dakota (1)
surface glycoprotein	S1147S	3117	25004	TCG > TCA	synonymous	South Africa: Eastern Cape (25);South Africa: Kwazulu-Natal (15);USA: Washington (9);USA: California (8);USA: Oregon (3);Angola: Luanda (2);USA: Texas (1);USA: Massachusetts (1);USA: South Carolina (1);USA: Florida (1);USA: New Mexico (1)
nsp3	P1159P	3114	6197	CCT > CCC	synonymous	USA: California (74);USA: Texas (65);USA: Florida (29);USA: Utah (28);USA: Maine (25);USA: California	Contra Costa County (19);USA: Missouri (19);USA: Massachusetts (14);USA: Colorado (11);USA: California	Santa Clara County (9);USA: Ohio (9);Peru:Lima (7);USA: New Hampshire (7);USA: California	Orange County (6);USA: Tennessee (5);USA: New York (5);USA: Louisiana (5);Thailand (5);Australia: Victoria (5);USA: New Jersey (5);USA: New Mexico (4);USA: California	Imperial (4);USA: Illinois (4);USA: Nevada (4);USA: Maryland (4);USA: Georgia (3);USA: Indiana (3);USA: Minnesota (2);South Africa: Gauteng (2);USA: Arizona (2);USA: Kansas (2);USA: California	Humboldt County (1);USA (1);USA: Delaware	Smyrna (1);USA: Virginia (1);USA: Washington (1);USA: Kentucky (1);USA: Mississippi (1);USA: New York	Manhattan (1);USA: Connecticut (1);Australia: Tasmania (1);USA: California	Alameda County (1);USA: Delaware	Newark (1);USA: South Carolina (1);Peru:Ancash (1);USA: Pennsylvania (1);USA: Michigan (1);South Africa: Kwazulu-Natal (1);USA: Oregon (1);South Africa: Western Cape	Mossel Bay (1);USA: Oklahoma (1);USA: California	Nan County (1)
surface glycoprotein	D138Y	3094	21975	TAT > GAT	non_synonymous	USA: California (480);USA: Florida (258);USA: Texas (197);USA: Massachusetts (158);USA: Rhode Island (133);Qatar: Doha (102);USA: Utah (97);USA: Illinois (93);USA: New Mexico (73);USA: Arizona (49);USA: Delaware	Smyrna (42);USA: California	Humboldt County (37);USA: New York (35);USA: California	Alameda County (28);USA: Pennsylvania (25);USA: New Jersey (23);USA: Ohio (22);USA: Washington (22);USA: Georgia (21);USA (20);USA: Connecticut (20);USA: California	Santa Clara County (18);USA: Maryland (18);USA: California	Contra Costa County (17);USA: Oregon (13);USA: Michigan (12);South Africa: Gauteng (11);USA: North Carolina (11);USA: New Hampshire (10);USA: Colorado (9);South Africa: Freestate (9);USA: Alabama (9);USA: California	Orange County (8);USA: California	San Luis Obispo County (7);USA: Tennessee (6);USA: California	Los Angeles County (6);South Africa: Eastern Cape (6);USA: Nevada (6);USA: Louisiana (5);USA: Indiana (5);USA: Wisconsin (5);USA: Minnesota (5);USA: Arkansas (4);Peru:Lima (4);USA: Virginia (4);USA: Puerto Rico (4);USA: California	San Diego County (3);Italy: Borgo Picenze	L' Aquila (3);Australia: Victoria (2);USA: Colorado	Mesa (2);USA: Missouri (2);USA: Oklahoma (2);Peru:Arequipa (2);Israel (2);USA: Kansas (2);USA: Maine (2);USA: South Dakota (2);USA: Washington	Clark County (1);USA: Hawaii (1);USA: South Carolina (1);USA: Delaware	New Castle (1);Turkey: Ankara (1);USA: District of Columbia (1);USA: Delaware (1);USA: Delaware	County KENT (1);USA: West Virginia (1);Japan (1);Peru:Ancash (1);USA: New York	New York County (1);USA: Nebraska (1);Canada:Ontario (1);South Africa: Kwazulu-Natal (1);Uruguay:Rivera	Tranqueras (1);USA: California	San Francisco County (1);South Africa: KwaZulu-Natal (1);USA: Idaho (1);Russia: Saint Petersburg (1);USA: Delaware	Sussex County (1);Angola: Luanda (1);USA: Vermont (1)
surface glycoprotein	A262S	3052	22347	TCT > GCT	non_synonymous	USA: California (47);USA: Texas (13);USA: Arizona (10);USA: Connecticut (9);USA: New Hampshire (7);USA: Utah (7);USA: California	Santa Clara County (4);Italy:Verona (4);USA: Massachusetts (4);USA: Ohio (4);USA: California	Alameda County (3);USA: Pennsylvania (3);USA: New Mexico (3);USA: Florida (3);USA: Nevada (2);USA: Washington (2);USA: California	Contra Costa County (2);USA: Maryland (2);South Africa: Gauteng (2);USA: Illinois (2);USA: Colorado (2);South Africa: Kwazulu-Natal (2);USA: Georgia (1);USA: Missouri (1);USA: Hawaii (1);Qatar: Doha (1);USA: North Carolina (1);Turkey: Ankara (1);USA: Delaware	Smyrna (1);USA: Michigan (1);USA: Rhode Island (1)
ORF3a protein	I7I	3042	25414	ATT > ATC	synonymous	USA: California (338);USA: Maryland (197);USA: Florida (171);South Africa: Gauteng (143);USA: Michigan (115);USA: Illinois (107);USA: Pennsylvania (107);South Africa: Kwazulu-Natal (95);USA: Texas (82);USA: New York (79);USA: New Mexico (62);USA: Connecticut (53);USA: Delaware	Smyrna (52);USA: Rhode Island (51);USA: New Jersey (50);USA: Massachusetts (47);USA: Ohio (43);USA: Maine (38);USA: Arizona (33);USA: Georgia (25);USA: North Carolina (17);USA: California	Humboldt County (15);USA: Nevada (14);USA: Virginia (12);USA: West Virginia (12);USA: Washington (12);USA: California	Santa Clara County (11);USA: Puerto Rico (11);USA: New Hampshire (11);USA: Colorado (9);USA: California	Contra Costa County (7);USA: Utah (6);USA: Tennessee (6);USA: Indiana (5);USA: District of Columbia (5);USA: Minnesota (5);USA: California	Davis (5);Thailand (5);USA: Missouri (5);Canada: Hamilton	Ontario (4);USA: Oregon (4);South Africa: Eastern Cape (4);USA: South Carolina (3);USA: Kansas (3);Angola: Luanda (3);USA: Idaho (3);USA: California	Los Angeles County (3);USA: Wisconsin (3);South Africa: Freestate (2);USA: Vermont (2);USA (2);Australia: Victoria (2);USA: Louisiana (2);USA: California	Orange County (2);USA: Kentucky (2);USA: Alabama (2);USA: Nebraska (1);Malawi (1);USA: California	San Luis Obispo County (1);Canada:Ontario (1);USA: Illinois	Cook County (1);Peru:Lima (1);China:Yunnan (1);USA: New Mexico	BERNALILLO (1);USA: Montana (1);South Africa: KZN (1);USA: South Dakota (1)
nsp3	H295Y	3009	3603	TAC > CAC	non_synonymous	USA: California	Orange County (18);USA: California (16);USA: California	Santa Clara County (13);USA: Massachusetts (11);USA: Utah (9);USA: Pennsylvania (7);USA: Rhode Island (5);USA: Texas (4);USA: Michigan (2);USA: Connecticut (2);USA: South Carolina (2);USA: Maryland (2);USA: California	Alameda County (2);USA (2);USA: Missouri (2);USA: Virginia (2);USA: Georgia (1);South Africa: Kwazulu-Natal (1);USA: California	San Bernardino County (1);USA: Kansas (1);USA: Iowa (1);Qatar: Doha (1);USA: North Carolina (1);USA: New Jersey (1);USA: California	San Francisco County (1);United Kingdom: United Kingdom (1);USA: South Dakota (1);USA: Florida (1);USA: California	Humboldt County (1);USA: Tennessee (1);USA: Illinois (1);Israel (1);USA: California	San Luis Obispo County (1)
nsp3	K977Q	3005	5649	CAA > AAA	non_synonymous	USA: California (539);USA: Florida (447);USA: Texas (280);USA: Massachusetts (192);USA: Illinois (177);USA: Rhode Island (145);USA: Arizona (70);USA: Nevada (58);USA: New Jersey (49);USA: Washington (47);USA: Pennsylvania (44);USA: New York (43);USA: Ohio (42);USA: Delaware	Smyrna (42);USA: New Mexico (35);USA: Connecticut (34);USA: Georgia (33);USA: California	Humboldt County (23);USA (21);USA: Maryland (20);USA: North Carolina (18);USA: Oregon (16);USA: Michigan (16);USA: New Hampshire (14);USA: Utah (12);USA: Colorado (12);USA: Tennessee (11);USA: Arkansas (11);USA: Louisiana (10);USA: Alabama (10);USA: Virginia (10);USA: California	Contra Costa County (9);USA: Kansas (8);USA: Indiana (7);USA: Wisconsin (7);USA: Puerto Rico (7);USA: Missouri (7);USA: Minnesota (7);USA: Hawaii (7);USA: California	San Luis Obispo County (6);USA: California	Los Angeles County (6);USA: South Carolina (6);Thailand (5);USA: Maine (4);USA: Oklahoma (3);USA: California	Santa Clara County (3);Italy: Borgo Picenze	L' Aquila (3);USA: California	Orange County (2);USA: Nebraska (2);USA: California	San Diego County (2);Peru:Lima (2);Canada:Ontario (1);USA: Washington	Clark County (1);USA: South Dakota (1);USA: Vermont (1);USA: Delaware (1);Japan (1);USA: Kentucky (1);Uruguay:Rivera	Tranqueras (1);USA: Idaho (1);USA: California	Alameda County (1);USA: West Virginia (1);China:Yunnan (1);USA: New York	New York County (1);USA: District of Columbia (1)
nsp2	I293I	3004	1685	ATT > ATC	synonymous	USA: Florida (253);USA: Texas (69);USA: California (57);USA: Georgia (38);USA: New Mexico (23);USA: California	Santa Clara County (21);USA: Pennsylvania (19);USA: Tennessee (17);USA: Massachusetts (16);USA: North Carolina (16);USA: Nevada (9);USA: Rhode Island (9);USA: Colorado (8);USA: Alabama (7);USA: South Carolina (7);Australia: Victoria (7);USA: California	Orange County (6);South Africa: Kwazulu-Natal (5);Thailand (5);USA: Kentucky (5);USA: Missouri (5);USA: New York (4);USA: New Jersey (4);USA: California	Alameda County (4);USA: Connecticut (4);USA: Ohio (4);USA: California	Contra Costa County (4);USA: Virginia (4);USA: Louisiana (3);USA: Utah (3);USA: Maryland (3);USA: California	Madera County (3);USA: Arkansas (3);USA: Maine (3);USA: South Dakota (2);USA: Minnesota (2);USA: Michigan (2);USA: New Hampshire (2);USA: California	Humboldt County (2);South Africa: Gauteng (2);USA: Wisconsin (2);Brazil: Rio de Janeiro (1);USA: Kansas (1);USA: Mississippi (1);Mozambique: Maputo City (1);Qatar: Doha (1);South Africa: KwaZulu-Natal (1);Peru:Lima (1);Romania: Brasov (1);South Africa: KwaZulu-Natal	Harry Gwala (1);Canada: Ontario (1);Iraq: Samawah (1);Brazil (1);USA: California	Fresno County (1);South Africa: Western Cape	Bitou (1);Israel (1);USA: California	San Francisco County (1);USA: Arizona (1);USA: Oklahoma (1);USA (1);USA: Delaware	Kent (1);USA: Delaware	Smyrna (1)
ORF3a protein	S253P	2972	26150	CCC > TCC	non_synonymous	USA: California (539);USA: Florida (457);USA: Texas (291);USA: Massachusetts (195);USA: Illinois (178);USA: Rhode Island (143);USA: Arizona (71);USA: Nevada (62);USA: New Jersey (50);USA: Washington (48);USA: Pennsylvania (46);USA: Ohio (43);USA: Delaware	Smyrna (43);USA: New York (42);USA: New Mexico (37);USA: Connecticut (35);USA: Georgia (35);USA: California	Humboldt County (24);USA: Maryland (20);USA: Oregon (19);USA (19);USA: North Carolina (17);USA: Michigan (17);USA: California	Contra Costa County (15);USA: Tennessee (14);USA: New Hampshire (14);USA: Utah (12);USA: Louisiana (12);USA: Colorado (11);USA: Arkansas (11);USA: Virginia (10);USA: Alabama (10);USA: Kansas (9);USA: Minnesota (8);USA: South Carolina (8);USA: Wisconsin (8);USA: Missouri (8);USA: Indiana (7);USA: Hawaii (7);USA: California	Los Angeles County (7);USA: Puerto Rico (6);USA: California	San Luis Obispo County (6);USA: Maine (4);USA: California	Orange County (4);USA: Oklahoma (3);Italy: Borgo Picenze	L' Aquila (3);USA: California	San Diego County (3);USA: Nebraska (3);USA: California	Napa	Solano	Yolo	Marin Counties (2);Peru:Lima (2);Brazil: Para (2);USA: California	Santa Clara County (2);USA: Washington	Clark County (1);USA: South Dakota (1);USA: Idaho (1);Japan (1);USA: Delaware (1);USA: District of Columbia (1);Brazil: Rio de Janeiro (1);USA: Vermont (1);South Africa: Western Cape (1);USA: Illinois	Cook County (1);USA: New York	New York County (1);Uruguay:Rivera	Tranqueras (1);USA: Kentucky (1);Canada:Ontario (1);USA: West Virginia (1);USA: California	Alameda County (1)
nsp4	S395T	2943	9739	ACT > AGT	non_synonymous	USA: California (890);USA: California	Santa Clara County (477);USA: California	Contra Costa County (330);USA: California	Alameda County (135);USA: New Mexico (106);USA: Florida (103);USA: Texas (103);USA: Colorado (78);USA: California	Orange County (72);USA: Illinois (72);USA: Nevada (66);USA: Utah (55);USA: California	San Luis Obispo County (43);USA: New York (41);USA: Pennsylvania (36);USA: Arizona (34);USA: California	Humboldt County (32);USA: Massachusetts (31);USA: Rhode Island (21);USA: Michigan (21);USA: Indiana (20);USA: Connecticut (17);USA: Maryland (16);USA: Ohio (15);USA: Minnesota (14);USA: California	San Francisco County (13);USA: Oregon (13);USA: California	San Joaquin County (11);USA: North Carolina (9);USA: Delaware	Smyrna (6);USA: Georgia (6);USA: Arkansas (4);USA: Kansas (4);USA: California	Los Angeles County (4);USA: Missouri (4);USA: New Jersey (4);USA: South Dakota (4);USA: Virginia (3);USA: Louisiana (3);USA: New Hampshire (2);USA: Washington (2);USA: Vermont (2);USA: Colorado	Mesa (2);USA: Maine (1);USA:Colorado (1);USA: Colorado	Denver County (1);USA: Hawaii (1);USA: Puerto Rico (1);USA: Wisconsin (1);USA: New Mexico	BERNALILLO (1);USA: New Mexico	Laguna (1);USA: Oklahoma (1);USA: Delaware	New Castle County (1);USA: Nebraska (1)
membrane glycoprotein	V70L	2940	26731	CTT > GTT	non_synonymous	USA: California (303);USA: New Mexico (243);USA: Texas (28);USA: Nevada (26);USA: Arizona (18);USA: Ohio (18);USA: California	San Luis Obispo County (16);USA: Washington (16);USA: Hawaii (12);USA: Utah (12);USA (10);USA: Delaware	Smyrna (9);USA: Colorado (8);USA: Pennsylvania (6);USA: Georgia (5);USA: Vermont (5);USA: Massachusetts (5);USA: California	Santa Clara County (5);USA: Florida (4);USA: Rhode Island (4);USA: Minnesota (4);USA: Michigan (3);USA: Illinois (3);USA: Maryland (3);USA: California	Davis (2);Angola: Luanda (2);USA: Oregon (2);USA: New York (2);USA: Maryland	Rockville (2);USA: District of Columbia (2);USA: California	Contra Costa County (2);USA: Connecticut (2);India:Telangana (2);USA: Missouri (2);USA: South Carolina (2);Mozambique: Nampula (1);Israel (1);USA: Tennessee (1);USA: Virginia (1);USA: Alabama (1);USA: California	San Diego County (1);Germany:Marburg (1);USA: New Jersey (1);USA: New Hampshire (1)
nucleocapsid phosphoprotein	P80R	2936	28513	CGA > CCA	non_synonymous	USA: California (540);USA: Florida (454);USA: Texas (283);USA: Massachusetts (194);USA: Illinois (178);USA: Rhode Island (144);USA: Arizona (68);USA: Nevada (61);USA: New Jersey (55);USA: Washington (49);USA: Ohio (45);USA: Pennsylvania (44);USA: New York (43);USA: Delaware	Smyrna (42);USA: Connecticut (36);USA: New Mexico (34);USA: Georgia (34);USA: California	Humboldt County (23);USA (21);USA: Oregon (20);USA: Maryland (19);USA: North Carolina (18);USA: Michigan (17);USA: Tennessee (14);USA: New Hampshire (14);USA: Arkansas (13);USA: Utah (12);USA: Louisiana (11);USA: Colorado (11);USA: Alabama (10);USA: Virginia (10);USA: Kansas (9);USA: Minnesota (8);USA: South Carolina (8);USA: Missouri (8);USA: California	Contra Costa County (8);USA: Wisconsin (8);USA: Hawaii (8);USA: Indiana (7);USA: Puerto Rico (7);USA: California	San Luis Obispo County (6);USA: California	Los Angeles County (4);USA: Maine (4);USA: California	San Diego County (4);USA: Oklahoma (3);Italy: Borgo Picenze	L' Aquila (3);USA: Nebraska (2);USA: California	Santa Clara County (2);Peru:Lima (2);USA: California	Orange County (2);USA: West Virginia (1);USA: Vermont (1);Uruguay:Rivera	Tranqueras (1);USA: New York	New York County (1);USA: Delaware (1);USA: Kentucky (1);Australia: Victoria (1);USA: Illinois	Cook County (1);Japan (1);USA: South Dakota (1);USA: Washington	Clark County (1);USA: Idaho (1);USA: District of Columbia (1)
surface glycoprotein	F157F	2927	22034	TTT > TTC	synonymous	USA: California (184);USA: Florida (105);South Africa: Gauteng (78);South Africa: Kwazulu-Natal (65);USA: Texas (59);USA: Tennessee (28);USA: Illinois (23);USA: Missouri (21);South Africa: Eastern Cape (20);USA: New Jersey (20);USA: North Carolina (17);USA: Utah (15);USA: California	San Luis Obispo County (14);USA: Colorado (14);USA: Georgia (12);USA: New Mexico (11);USA: Massachusetts (8);USA: Nevada (8);USA: Puerto Rico (8);USA: Arizona (6);USA: Indiana (6);USA: Louisiana (6);USA: West Virginia (6);USA: Ohio (6);USA: Alabama (6);USA: Wisconsin (6);USA: Kentucky (5);USA: Oklahoma (5);USA: Kansas (5);USA: Arkansas (5);USA: Oregon (5);USA: Delaware	Smyrna (4);USA: California	Santa Clara County (4);USA: Washington (3);USA: Michigan (3);USA: South Dakota (3);USA: New York (3);USA: Maryland (3);USA: Minnesota (3);USA: California	Contra Costa County (3);South Africa: KZN (2);USA: South Carolina (2);USA: Nebraska (2);USA: Mississippi (2);USA: Idaho (2);Angola: Luanda (2);USA: Iowa (2);USA (2);USA: Virginia (1);USA: Alaska (1);USA: Montana (1);USA: New Hampshire (1);Malawi (1);USA: Connecticut (1);South Africa: Freestate (1);USA: Pennsylvania (1)
nsp2	P568P	2919	2510	CCT > CCC	synonymous	USA: California (272);South Africa: Gauteng (75);South Africa: Kwazulu-Natal (45);USA: Texas (32);USA: Florida (12);USA: Utah (9);USA: Colorado (7);USA: Minnesota (5);USA: Georgia (5);USA: Wisconsin (5);USA: Connecticut (5);Thailand (5);Malawi (4);USA: Arizona (4);USA: Virginia (4);USA: Nevada (4);South Africa: Eastern Cape (4);USA: Pennsylvania (4);USA: New York (4);USA: Maryland (3);USA: New Me…	Orange County (1);South Africa: Freestate (1);USA: California	Contra Costa County (1);Qatar: Doha (1);USA: California	San Luis Obispo County (1);South Africa: KwaZulu-Natal (1);USA: Tennessee (1);USA: Kentucky (1);USA: Alabama (1);Angola: Luanda (1);USA: California	Los Angeles County (1);USA: Mississippi (1);USA: Missouri (1);India:Telangana (1);Canada:Ontario (1);South Africa (1);Italy:Verona (1);USA: California	Santa Clara County (1);Mozambique: Manica (1);Mozambique: Maputo City (1)
3C-like proteinase	F8F	2908	10079	TTT > TTC	synonymous	USA: New Mexico (26);USA: California (23);USA: California	Orange County (19);USA: New York (12);USA: Texas (12);USA: California	Contra Costa County (8);USA: California	Santa Clara County (8);USA: Utah (8);USA: Florida (7);USA: New Jersey (6);USA: Pennsylvania (4);USA: California	Alameda County (4);USA: Colorado (4);USA: Ohio (4);USA: Massachusetts (3);USA: California	Humboldt County (3);Australia: Victoria (3);USA: Minnesota (2);USA: Wyoming (2);USA: North Carolina (2);USA: Virginia (2);USA: Georgia (2);USA: Nevada (2);USA: Illinois (2);USA: Delaware	Smyrna (2);Iraq: Samawah (1);USA: Missouri (1);USA: California	Los Angeles County (1);USA: New Hampshire (1);USA: Connecticut (1);Angola: Luanda (1);USA: New York	Staten Island (1);USA: Maryland (1);South Africa: KwaZulu-Natal (1)
[truncated: 21,243 more rows]
[truncated: 130 more columns]

## Sheet: Major_Mutants_hotspots
protein	Protein change	Count (sample)	Genomic location	Codon change	Protein change type	Collection location
nsp3	F106F	607711	3038	TTT > TTC	synonymous	USA: California (14431);USA: Texas (13567);Australia: Victoria (13456);USA: Florida (6933);USA: Massachusetts (5372);USA: Utah (4556);USA: Pennsylvania (3657);USA: New Mexico (3353);USA: Maryland (2993);USA: California	Santa Clara County (2978);USA: Colorado (2600);USA: Rhode Island (2423);USA: Michigan (2272);USA: Nevada (2146);USA: Connecticut (1893);USA: New York (1836);USA: Illinois (1811);USA: California
nsp3	T183I	251670	3268	ATT > ACT	non_synonymous	USA: Texas (3702);USA: Florida (2645);USA: California (1786);USA: Maryland (1460);USA: Pennsylvania (1377);USA: Michigan (1063);USA: Massachusetts (1007);USA: New Mexico (920);USA: Rhode Island (868);USA: Delaware	Smyrna (768);Israel (708);USA: Ohio (583);USA: Connecticut (547);USA: Illinois (543);USA: New York (484);USA: New Jersey (408);USA: Minnesota (338);USA: Georgia (307);USA: Colorado (307);USA: Arizona (267);USA: Nevada (263);USA: Utah (236);USA: North Carolina (198);USA: New Hampshire (191);USA: Virginia (170);USA: Missouri (156);USA: Louisiana (152);USA: South Dakota (145);USA: Tennessee (135);US…
[truncated: 95 more rows]

## Sheet: Supplementary Table 3
protein	Protein change	Count (sample)	Genomic location	Codon change	Protein change type
nsp3	F106F	607711	3038	TTT > TTC	synonymous
[truncated: 96 more rows]

## Sheet: Table.2Supplement
Protein	Protein change	Count (sample)	Genomic location	Codon change	Mutation type
[truncated: 44 more rows]

[truncated: 4 more sheets: Major_Synonymous_mutant, Major_non-synonymous, Major_synonymous_non-synonymous, No. Syno-non-synonumous]
